# Supplementary material for: The Global Impact of COVID-19 on Childhood Cancer Outcomes and Care Delivery - A Systematic Review
Source: Front Oncol. 2022 Apr 7;12:869752. doi: 10.3389/fonc.2022.869752 (PMC9023072; doi:10.3389/fonc.2022.869752)
Supplement: Supplementary file 2 [file DataSheet_2.xlsx]

## Sheet: Clinical outcomes
Author	Year	Title	Country	Economy Level (HIC/UMIC/LMIC	Study design (e.g., RCT, cohort etc.)	Sample size (n)	Gender - M	Gender - F	Study Population	Primary Outcomes/Objectives	Hematological	Solid	# of deaths reported due to COVID-19	Survival	Quality Assessment of Study	Reason for GRADE score?
Multiple Countries
W. A. Wood; D. S. Neuberg; J. C. Thompson; M. S. Tallman; M. A. Sekeres; L. H. Sehn; K. C. Anderson; A. D. Goldberg; N. A. Pennell; C. M. Niemeyer; E. Tucker; K. Hewitt; R. M. Plovnick; L. K. Hicks	2020	Outcomes of patients with hematologic malignancies and COVID-19: a report from the ASH Research Collaborative Data Hub	Multiple countries	N/A	Cohort Study	-	-	-	Malignant hematology patients globally	Clinical outcomes, care delivery	19	0	2	0.888889	Low	Revision of data already collected
O. Hrusak; T. Kalina; J. Wolf; A. Balduzzi; M. Provenzi; C. Rizzari; S. Rives; M. del Pozo Carlavilla; M. E. V. Alonso; N. Dominguez-Pinilla; J. P. Bourquin; K. Schmiegelow; A. Attarbaschi; P. Grillner; K. Mellgren; J. van der Werff ten Bosch; R. Pieters; T. Brozou; A. Borkhardt; G. Escherich; M. Lauten; M. Stanulla; O. Smith; A. E. J. Yeoh; S. Elitzur; A. Vora; C. K. Li; H. Ariffin; A. Kolenova;…	2020	Flash survey on severe acute respiratory syndrome coronavirus-2 infections in paediatric patients on anticancer treatment	Multiple countries	N/A	Cross Sectional Study	-	-	-	Pediatric oncology workers internationally	Clinical outcomes	-	-	-	-	Low	Self-selection bias of survey respondents, minimal analysis
A. Alfraij; A. A. Bin Alamir; A. M. Al-Otaibi; D. Alsharrah; A. Aldaithan; A. M. Kamel; M. Almutairi; S. Alshammari; M. Almazyad; J. M. Macarambon; M. Alghounaim	2021	Characteristics and outcomes of coronavirus disease 2019 (COVID-19) in critically ill pediatric patients admitted to the intensive care unit: A multicenter retrospective cohort study	Many countries - Kuwait and Saudi Arabia	HIC	Cohort Study	-	-	-	Critically ill pediatric patients who present to ICU with COVID-19	Clinical outcomes	5	0	1	0.8	Moderate	Retrospective data, small sample size
"Mukkada S Bhakta N Chantada GL Chen Y Vedaraju Y Faughnan L Homsi MR Muniz-Talavera H Ranadive R Metzger M Friedrich P Agulnik A Jeha S Lam C Dalvi R Hessissen L Moreira DC Santana VM Sullivan M Bouffet E Caniza MA Devidas M Pritchard-Jones K Rodriguez-Galindo C Global Registry of COVID-19 in Childhood Cancer"	2021	Global characteristics and outcomes of SARS-CoV-2 infection in children and adolescents with cancer (GRCCC): a cohort study.	Many countries	N/A	Cohort Study	1500	891	607	Ped onc pts around the world with concurrent COVID	Clinical outcomes	1003	489	50	0.962092	High	Retrospective Cohort study, global data, n=1500
HICs
B. Bernar; G. Kropshofer; R. Crazzolara; K. Kapelari; A. Griesmacher; T. Muller; S. Scholl-Burgi	2020	SARS-CoV-2 infection in a 7-year-old girl with pancytopenia during acute lymphocytic leukemia maintenance therapy	Austria	HIC	Case Report	1	0	1	7 yo girl with pancytopenia during ALL in Tyrol, Austria	Clinical outcomes	1	0	0	1	Very Low	Very low is the suggested GRADE allocation for all case reports
M. L. Colaiacovo; N. Dakhallah; C. Jimenez-Cortes; A. Souza; C. Ah-Yan; P. Bernier; H. Bittencourt; C. Laverdiere; J. M. Leclerc; T. H. Tran	2021	Comment on: Acute lymphoblastic leukemia onset in a 3-year-old child with COVID-19	Canada - Quebec	HIC	Case Report	1	1	0	3 yo boy with concomitant diagnoses of B-ALL and COVID-19 - Quebec	Clinical outcomes	1	0	0	1	Very Low	Very low is the suggested GRADE allocation for all letters to the editor
C. Nazon; A. Velay; M. Radosavljevic; S. Fafi‐Kremer; C. Paillard; S. Fafi-Kremer	2020	Coronavirus disease 2019 3 months after hematopoietic stem cell transplant: A pediatric case report	France	HIC	Case Report	1	0	1	A pediatric patient infected with SARS‐CoV‐2 3 months after hematopoietic stem cell transplant	Clinical outcomes	1	0	0	1	Very Low	Very low is the suggested GRADE allocation for all case reports
N. Andre; J. Rouger-Gaudichon; B. Brethon; A. Phulpin; E. Thebault; S. Pertuisel; V. Gandemer	2020	COVID-19 in pediatric oncology from French pediatric oncology and hematology centers: High risk of severe forms?	France	HIC	Case Series	3	2	1	Pediatric oncology patients in France	Clinical outcomes	3	0	0	1	Very Low	Very low is the suggested GRADE allocation for all case reports
G. Revon-Riviere; C. Soler; T. Andrianarivony; S. Fily; N. Andre	2021	Favorable Outcome of COVID-19 Infection in a Pediatric Cancer Patient Receiving an Anti-PD-L1/Anti-CTLA-4 Combination	France	HIC	Case Report	1	1	0	16 yo male with refractory ossifying fibromyoid sarcoma	Clinical outcomes	0	1	0	1	Very Low	Very low is the suggested GRADE allocation for all case reports
E. Sieni; F. Pegoraro; T. Casini; A. Tondo; B. Bortone; M. Moriondo; C. Azzari; L. Galli; C. Favre	2020	Favourable outcome of coronavirus disease 2019 in a 1-year-old girl with acute myeloid leukaemia and severe treatment-induced immunosuppression	Italy	HIC	Case Report	1	0	1	Pediatric AML patient in Italy	Clinical outcomes	1	0	0	1	Very Low	Very low is the suggested GRADE allocation for all case reports
A. Ferrari; M. Zecca; C. Rizzari; F. Porta; M. Provenzi; M. Marinoni; R. F. Schumacher; R. Luksch; M. Terenziani; M. Casanova; F. Spreafico; S. Chiaravalli; F. Compagno; F. Bruni; C. Piccolo; L. Bettini; M. D'Angiò; G. M. Ferrari; A. Biondi; M. Massimino	2020	Children with cancer in the time of COVID-19: An 8-week report from the six pediatric onco-hematology centers in Lombardia, Italy	Italy	HIC	Case Series	21	10	11	Pediatric oncology patients in Lombardia, Italy	Clinical outcomes	12	8	0	1	Very Low	Very low is the suggested GRADE allocation for all case reports
M. Marcia; B. Vania; G. Pruccoli; S. G. Vallero; E. Barisone; C. Scolfaro; F. Fagioli	2020	Acute lymphoblastic leukemia onset in a 3-year-old child with COVID-19	Italy	HIC	Case Report	1	1	0	A 3-year-old child with diagnosis of COVID- 19 and pediatric leukemia	Clinical outcomes	1		0	1	Very Low	Very low is the suggested GRADE allocation for all case reports
S. Cesaro; F. Compagno; D. Zama; L. Meneghello; N. Giurici; E. Soncini; D. Onofrillo; F. Mercolini; R. Mura; K. Perruccio; R. De Santis; A. Colombini; A. Barone; L. Sainati; V. Baretta; M. G. Petris	2020	Screening for SARS-CoV-2 infection in pediatric oncology patients during the epidemic peak in Italy	Italy	HIC	Other - qualitative study	10	-	-	Pediatric oncology patients in Italy	Epidemiology	-	-	0	1	Low	Report on screening policy uptaken in 10 Italian centers
T. de Rojas; A. Perez-Martinez; E. Cela; M. Baragano; V. Galan; C. Mata; A. Pereto; L. Madero	2020	COVID-19 infection in children and adolescents with cancer in Madrid	Italy	HIC	Case Series	15	14	1	Pediatric oncology patients in Madrid, Italy	Clinical outcomes	11	4	0	1	Very Low	Very low is the suggested GRADE allocation for all case reports/series
G. Bisogno; M. Provenzi; D. Zama; A. Tondo; C. Meazza; A. Colombini; F. Galaverna; F. Compagno; F. Carraro; R. D. Santis; L. Meneghello; V. Baretta; S. Cesaro	2020	Clinical Characteristics and Outcome of Severe Acute Respiratory Syndrome Coronavirus 2 Infection in Italian Pediatric Oncology Patients: A Study From the Infectious Diseases Working Group of the Associazione Italiana di Oncologia e Ematologia Pediatrica	Italy	HIC	Cohort Study	29	13	16	Pediatric oncology patients in Italy	Clinical outcomes	19	14	0	1	Moderate	Low sample size, generalisability issues
M. Yamamoto; Y. Akane; K. Igarashi; T. Hori; Y. Kawasaki	2021	A SARS‐CoV‐2‐positive patient coincidentally diagnosed with B‐ALL	Japan	HIC	Case Report	1	0	1	6 yo SARS-CoV-2 positive girl diagnosed with acute B-ALL - Japan	Clinical outcomes	1	0	0	1	Very Low	Very low is the suggested GRADE allocation for all case reports
F. Al-Haddad; A. Ali; D. Al-Sharrah; S. Atyani; H. Saleh; A. M. A. Mullah-Ali	2020	Newly diagnosed acute lymphoblastic leukemia in a child withCOVID-19 complicated by MIS-C: A case report from Kuwait	Kuwait	HIC	Case Report	1	0	1	9 yo girl with ALL with COVID-19 in Kuwait	Clinical outcomes	1	0	0	1	Very Low	Very low is the suggested GRADE allocation for all case reports
L. S. Al Yazidi; A. Al Rawas; Y. Wali	2020	COVID-19 in Children With Cancers and Post-Hematopoietic Stem Cell Transplantation (HSCT) in Oman	Oman	HIC	Case Series	2	2	0	Pediatric oncology patients in Oman (2 boys)	Clinical outcomes	2	0	0	1	Very Low	Very low is the suggested GRADE allocation for all case reports
J. Styczynski; W. Balwierz; J. Wachowiak; K. Kalwak; B. Kazanowska; W. Mlynarski; B. Dembowska-Baginska; M. Matysiak; M. Krawczuk-Rybak; E. Adamkiewicz-Drozynska; J. Kowalczyk; A. Raciborska; T. Urasinski; J. Peregud-Pogorzelski; R. Chaber; W. Badowska; G. Karolczyk; A. Mizia-Malarz; K. Machnik; J. Gozdzik; M. Wysocki; T. Szczepanski	2020	Epidemiology and prevention strategies of SARS-CoV-2 infection in pediatric hematology and oncology centers in Poland	Poland	HIC	Case Series	5	2	3	Pediatric oncology patients in Poland	Epidemological outcomes	3	2	0	1	Very Low	Very low is the suggested GRADE allocation for all case reports
T. Jarmolinski; A. Matkowska-Kocjan; M. Rosa; I. Olejnik; E. Gorczynska; K. Kalwak; M. Ussowicz	2020	SARS-CoV-2 viral clearance during bone marrow aplasia after allogeneic hematopoietic stem cell transplantation-A case report	Poland	HIC	Case Report	1	0	1	9 yo girl with ALL who underwent allogeneic HSCT.	Clinical outcomes	1	0	0	1	Very Low	Very low is the suggested GRADE allocation for all case reports
A. Haroon; M. Alnassani; M. Aljurf; S. O. Ahmed; M. Shaheen; A. Hanbli; N. Chaudhari; R. El Fakih	2020	COVID-19 post hematopoietic cell transplant, a report of 11 cases from a single center	Saudi Arabia	HIC	Case Series	1	0	1	Post HSCT patients	Clinical outcomes	1	0	0	1	Very Low	Very low is the suggested GRADE allocation for all case reports/series
N. Ahmad; M. Eltawel; W. M. Khan; M. F. Essa; T. Alharbi; R. Al-Sudairy	2020	COVID-19 in Pediatric Cancer Patients: How Concerned We Should Be? Lessons Learned from a Single Center in Middle East	Saudi Arabia	HIC	Cohort Study	10	-	-	Pediatric cancer patients in Riyadh, Saudi Arabia	Clinical outcomes	-	-	0	1	Low	Retrospective study, generalisability issues
P. Velasco Puyo; L. Moreno; C. Diaz de Heredia; J. G. Riviere; P. Soler Palacin	2020	Tocilizumab in a child with acute lymphoblastic leukaemia and COVID-19-related cytokine release syndrome	Spain	HIC	Case Report	1	1	0	Child with leukemia in Barcelona, Spain	Care delivery	1	0	0	1	Very Low	Very low is the suggested GRADE allocation for all case reports
M. G. Vicent; A. P. Martinez; M. Trabazo del Castillo; B. Molina; L. Sisini; G. Moron-Cazalilla; M. A. Diaz	2020	COVID-19 in pediatric hematopoietic stem cell transplantation: The experience of Spanish Group of Transplant (GETMON/GETH)	Spain	HIC	Case Series	4	7	3	Children with hematopoietic stem cell transplantation in Spain	Clinical outcomes of COVID-19 on pediatric hematopoietic stem cell transplantation (HSCT)	4	0	1	0.875	Very Low	Very low is the suggested GRADE allocation for all case reports/series
I. Perez-Heras; V. Fernandez-Escobar; M. Del Pozo-Carlavilla; R. Diaz-Merchan; M. E. Valerio-Alonso; N. Dominguez-Pinilla	2020	Two cases of SARS-CoV-2 infection in pediatric oncohematologic patients in Spain	Spain	HIC	Case Report	2	1	1	Pediatric oncology patients with covid	Clinical outcomes	0	2	0	1	Very Low	Very low is the suggested GRADE allocation for all case reports
A. Perez-Martinez; P. Guerra-Garcia; M. Melgosa; E. Frauca; C. Fernandez-Camblor; A. Remesal; C. Calvo	2021	Clinical outcome of SARS-CoV-2 infection in immunosuppressed children in Spain	Spain	HIC	Cohort Study	3	3	0	Children with covid and immunosuppression in Spain	Clinical outcomes, radiological data, immunosuppressive treatment	3	0	0	1	Moderate	Retrospective study
A. Faura; S. Rives; A. Lassaletta; E. Sebastian; L. Madero; J. Huerta; M. Garcia-Morin; A. P. Martinez; L. Sisinni; I. Astigarraga; P. Velasco; L. Gros; L. Moreno; A. Carbone; C. Rodriguez-Vigil; S. Riesco; M. D. C. Mendoza; E. G. Macias; M. Trabazo; M. Torrent; I. Badell; J. L. Fuster; N. Dominguez-Pinilla; A. Juan Ribelles; V. Perez-Alonso; M. Fernandez Sanmartin; M. Baragano; M. Gorostegui; S.…	2020	Initial report on Spanish pediatric oncologic, hematologic, and post stem cell transplantation patients during SARS-CoV-2 pandemic	Spain	HIC	Cohort Study	46	34	13	Pediatric oncology patients in Spain	Interruption of cancer treatment, Mortality, Critical Care	33	14	2	0.956522	Low	Small sample size, retrospective data collection
T. M. Dantonello; M. Kartal-Kaess; C. Aebi; F. Suter-Riniker; J. D. Busch; S. Kubetzko; J. P. Bourquin; J. Roessler	2020	SARS-CoV-2 Infection During Induction Chemotherapy in a Child With High-risk T-Cell Acute Lymphoblastic Leukemia (T-ALL)	Switzerland	HIC	Case Report	1	1	0	4 yo boy with high risk ALL and COVID	Clinical outcomes	1	0	0	1	Very Low	Very low is the suggested GRADE allocation for all case reports
H. El Dannan; M. Al Hassani; M. Ramsi	2020	Clinical course of COVID-19 among immunocompromised children: a clinical case series	UAE	HIC	Case Series	1	0	1	Immunocompromised children - including one patient with rhabdoind tumour	Clinical and laboratory characteristics, management and outcomes of COVID-19 in five immunocompromised children	0	1	0	1	Very Low	Very low is the suggested GRADE allocation for all case reports
G. C. Millen; R. Arnold; J. B. Cazier; H. Curley; R. G. Feltbower; A. Gamble; A. W. Glaser; R. G. Grundy; L. Y. W. Lee; M. G. McCabe; R. S. Phillips; C. A. Stiller; C. Varnai; P. R. Kearns	2021	Severity of COVID-19 in children with cancer: Report from the United Kingdom Paediatric Coronavirus Cancer Monitoring Project	UK	HIC	Other - Observational study	54	29	25	Children under 16 diagnosed with cancer and COVID-19 on RT-PCR	Clinical outcomes	30	19	0	1	Low	Generalisability issues - localised to one HIC
R. Agha; T. Kojaoghlanian; J. R. Avner	2020	Initial Observations of COVID-19 in US Children	US	HIC	Other - Chart Review	3	-	-	Children in US (0-18 yrs) with COVID-19 and malignancy	Clinical features	-	-	0	1	Very Low	Very low is the suggested GRADE allocation for all letters to the editor
M. N. Devine; S. Maxwell; A. S. Haynes; C. E. MacBrayne; J. Boguniewicz	2020	Management of an Immunocompromised Pediatric Patient With Multiple Hospitalizations for Symptomatic COVID-19	US	HIC	Case Report	1	0	1	Pediatric oncology patient in USA - B-ALL	Describe management of relapse of COVID in immunocompromised patient	1	0	0	1	Very Low	Very low is the suggested GRADE allocation for all case reports
M. T. Field; A. Chapple; C. Hoeppner; J. R. Boiko; A. Tellinghuisen; S. Joshi; N. A. Vitanza	2020	Care Coordination in a SARS-CoV-2-infected Child with Newly Diagnosed Medulloblastoma and Fanconi Anemia	US	HIC	Case Report	1	0	1	SARS-CoV-2 infected child (4 yo FM, in Seattle) with newly diagnosed medulloblastoma (WHO Grade IV; BRAC2 variants) and Fanconi anemia	N/A	0	1	0	1	Very Low	Very low is the suggested GRADE allocation for all case reports
V. R. Smith; S. B. Whittle; R. D. Coleman; F. M. Munoz; M. M. De Guzman; J. H. Foster; S. A. Navai	2021	Severe COVID-19 infection in a child receiving immunotherapy for cancer	USA	HIC	Case Report	1	0	1	23-mo female with neuroblastoma in the US	Clinical outcomes	0	1	1	0	Very Low	Very low is the suggested GRADE allocation for all letters to the editor
A. Schied; E. Trovillion; A. Moodley	2020	SARS-CoV-2 infection in a neutropenic pediatric patient with leukemia: Addressing the need for universal guidelines for treatment of SARS-CoV-2-positive, immunocompromised patients	USA	HIC	Case Report	1	0	1	6 yo girl with acute lymphoblastic lymphoma infected with SARS‐CoV‐2	Care delivery	1	0	0	1	Very Low	Very low is the suggested GRADE allocation for all case reports
Y. Persaud; M. Shamoun; M. Chitlur; K. J. Des Rosier; J. W. Taub	2020	Childhood B-Cell Acute Lymphoblastic Leukemia Following SARS CoV-2 Infection: A Potential Second Hit" in Leukemogenesis"	USA	HIC	Case Report	1	1	0	Child with ALL in Detroit, USA	Clinical outcomes	1	0	0	1	Very Low	Very low is the suggested GRADE allocation for all case reports
Y. Y. Ding; S. Ramakrishna; A. H. Long; C. A. Phillips; R. Montiel-Esparza; C. J. Diorio; L. C. Bailey; S. L. Maude; R. Aplenc; V. Batra; A. F. Reilly; S. R. Rheingold; N. J. Lacayo; K. M. Sakamoto; S. P. Hunger	2020	Delayed cancer diagnoses and high mortality in children during the COVID-19 pandemic	USA	HIC	Case Series	5	2	3	Pediatric cancer patients in Philadelphia and Stanford, USA - COVID negative	Care delivery	5	0	2	0.6	Very Low	Very low is the suggested GRADE allocation for all case reports
T. T. Truong; A. Ryutov; U. Pandey; R. Yee; L. Goldberg; D. Bhojwani; P. Aguayo-Hiraldo; B. A. Pinsky; A. Pekosz; L. Shen; S. D. Boyd; O. F. Wirz; K. Roltgen; M. Bootwalla; D. T. Maglinte; D. Ostrow; D. Ruble; J. H. Han; J. A. Biegel; M. M. Sc; C. Huang; M. K. Sahoo; P. S. Pannaraj; M. O'Gorman; A. R. Judkins; X. Gai; J. D. Bard	2021	Persistent SARS-CoV-2 infection and increasing viral variants in children and young adults with impaired humoral immunity	USA - California	HIC	Case Series	2	1	1	Pediatric patients with ALL	Clinical outcomes and viral strains of 3 patients with ALL who were persistently positive for SARS-CoV-2 by RT-PCR	2	0	0	1	Very Low	This is a preprint, and thus not peer-reviewed
J. Rossoff; A. B. Patel; E. Muscat; L. K. Kociolek; W. J. Muller	2020	Benign course of SARS-CoV-2 infection in a series of pediatric oncology patients	USA - Chicago	HIC	Case Series	2	2	0	Pediatric oncology patients in Chigago, USA	Clinical outcomes	2	0	0	1	Very Low	Very low is the suggested GRADE allocation for all case reports
C. L. Stokes; P. A. Patel; H. S. Sabnis; S. G. Mitchell; I. B. Yildirim; M. G. Pauly	2020	Severe COVID-19 disease in two pediatric oncology patients	USA - Georgia	HIC	Case Series	2	1	1	Pediatric Oncology patients in Georgia, USA	Clinical outcomes	1	1	0	1	Very Low	Very low is the suggested GRADE allocation for all case reports
N. Almassi; J. P. Mulhall; S. A. Funt; J. Sheinfeld	2020	'Case of the Month' from Memorial Sloan Kettering Cancer Center, New York, NY, USA: managing newly diagnosed metastatic testicular germ cell tumour in a COVID-19-positive patient	USA - NY	HIC	Case Report	1	1	1	Metastatic testicular germ cell tumour in COVID-19 positive patient	Clinical features	0	1	0	1	Very Low	Very low is the suggested GRADE allocation for all case reports/series
R. Offenbacher; L. Fabish; A. Baker; A. J. Chou; D. M. Loeb	2020	Respiratory Failure in a Child with Pulmonary Metastatic Osteosarcoma and COVID-19	USA - NY	HIC	Case Report	1	1	1	Child with osteosarcoma in New York, USA	Clinical outcomes	0	1	1	0	Very Low	Very low is the suggested GRADE allocation for all case reports
L. Phillips; J. Pavisic; D. Kaur; N. V. Dorrello; L. Broglie; N. Hijiya	2020	Successful management of SARS-CoV-2 acute respiratory distress syndrome and newly diagnosed acute lymphoblastic leukemia	USA - NY	HIC	Case Report	1	1	1	An 18-year-old adolescent male with newly diagnosed ALL and positive for SARS-CoV-2	COVID-19 outcomes	1	0	0	1	Very Low	Very low is the suggested GRADE allocation for all case reports
B. Gampel; A. Troullioud Lucas; L. Broglie; R. Gartrell-Corrado; M. Lee; J. Levine; M. Orjuela-Grimm; P. Satwani; J. Glade Bender; S. Roberts	2020	Covid-19 in pediatric hematology and oncology patients in New York City	USA - NY	HIC	Cohort Study	19	15	4	Pediatric Oncology patients in New York, USA	Clinical outcomes, care delivery	3	14	0	1	Moderate	Limited sample size
F. Boulad; M. Kamboj; N. Bouvier; A. Mauguen; A. L. Kung	2020	COVID-19 in Children with Cancer in New York City	USA - NY	HIC	Cross Sectional Study	20	17	3	Pediatric oncology patients in NY, USA	Epidemological outcomes	-	-	0	1	Moderate	Limited sample size
P. P. Madhusoodhan; J. Pierro; J. Musante; P. Kothari; B. Gampel; B. Appel; A. Levy; A. Tal; L. Hogan; A. Sharma; S. Feinberg; A. Kahn; A. Pinchinat; T. Bhatla; C. L. Glasser; P. Satwani; E. A. Raetz; K. Onel; W. L. Carroll	2021	Characterization of COVID-19 disease in pediatric oncology patients: The New York-New Jersey regional experience	USA - NY/New Jersey	HIC	Cohort Study	98	69	29	Patients =/< 21 yrs of age receiving anticancer therapy and who were COVID-19 positive - New York	Severity and clinical course of COVID-19	64	32	0	1	Moderate	Retrospective data, Generalisability issues
"Johnston EE, Martinez I, Davis ES, Caudill C, Richman J, Brackett J, Dickens DS, Kahn A, Schwalm C, Sharma A, Patel PA, Bhatia S, Levine JM, Wolfson JA, POCC Consortium"	2021	SARS-CoV-2 in Childhood Cancer in 2020: A Disease of Disparities.	US	HIC	Other - Observational study	917	540	372	Pediatric oncology patients with COVID-19 throughout the US	Clinical outcomes	603	314	15	0.965	Moderate	Observational study
"Kamdar KY Kim TO Doherty EE Pfeiffer TM Qasim SL Suell MN Yates AM Blaney SM"	2021	COVID-19 outcomes in a large pediatric hematology-oncology center in Houston, Texas.	US - Texas, Houston	HIC	Cohort Study	51	28	23	Pediatric oncology pts in Houston	Clinical outcomes	25	26	2	0.96	Moderate
"Wojciechowska M Renke J Irga-Jaworska N"	2021	COVID-19-related Gastrointestinal Bleeding in a Pediatric Patient With ALL	Greece	HIC	Case Report	1	1	0	11 yo boy with B-ALL and COVID	Clinical outcomes	1	0	0	1	Very Low	Very low is the suggested GRADE allocation for all case reports/series
"Gadzinska J Kuchar E Matysiak M Wanke-Rytt M Kloc M Kubiak JZ"	2021	A 10-Year-Old Girl With Late Acute Lymphoblastic Leukemia Recurrence Diagnosed With COVID-19 and Treated With Remdesivir.	Poland	HIC	Case Report	1	0	1	10 yo boy with ALL recurrence and COVID	Clinical outcomes	1	0	0	1	Very Low	Very low is the suggested GRADE allocation for all case reports/series
"Weclawek-Tompol J Zakrzewska Z Gryniewicz-Kwiatkowska O Pierlejewski F Bien E Zaucha-Prazmo A Zajac-Spychala O Szmydki-Baran A Mizia-Malarz A Bal W Sawicka-Zukowska M Kruk A Raciborska A Ksiazek A Szczepanski T Peregud-Pogorzelski J Krawczuk-Rybak M Chaber R Matysiak M Wachowiak J Mlynarski W Dembowska-Baginska B Balwierz W Matkowska-Kocjan A Kazanowska B Styczynski J Ussowicz M"	2021	COVID-19 in pediatric cancer patients is associated with treatment interruptions but not with short-term mortality: a Polish national study.	Poland	HIC	Cohort Study	155	93	62	Ped onc pts in Poland	Clinical outcomes, mortality	73	82	2	0.987097	Moderate	Retrospective Cohort study, poland only - n~150
"Patel PA Lapp SA Grubbs G Edara VV Rostad CA Stokes CL Pauly MG Anderson EJ Piantadosi A Suthar MS Khurana S Sabnis HS"	2021	Immune responses and therapeutic challenges in paediatric patients with new-onset acute myeloid leukaemia and concomitant COVID-19.	USA	HIC	Case Report	2	2	0	Two adolescents with AML and COVID-19	Clinical presentation and outcomes	2	0	2	0	Very Low	Very low is the suggested GRADE for all case reports
"Baka M Michos A Alexopoulou A Bouka P Bouka E Dana E Dimitriou G Doganis Grivea I Ioannidou M Kourti M Magkou E Makis A Malama A Mantadakis E Markozannes G Mitsios A Moschovi M Papadakis V Panagopoulou P Papakonstantinou E Papadopoulos S Polychronopoulou S Themistocleous M Tzotzola V Ntzani E Petridou ET"	2021	COVID-19 among children with cancer in Greece (2020): Results from the Nationwide Registry of Childhood Hematological Malignancies and Solid Tumors (NARECHEM-ST).	Greece	HIC	Cross Sectional Study	15	7	8	Children with cancer in Greece	Clinical outcomes	11	4	0	1	Very Low	Very low is the suggested GRADE for all case reports
LMICs (both UMICs and LMICs)
T. L. Cleto-Yamane; G. Rodrigues-Santos; M. C. de Magalhaes-Barbosa; P. G. Moura; R. D. Vasconcelos; J. L. S. Gouveia; A. L. de Oliveira; F. C. Ferreira; A. L. Shalders; M. B. G. de Oliveira; F. Lima-Setta; A. da Cunha; A. Prata-Barbosa	2021	Screening of COVID-19 in outpatient children with cancer or solid organ transplantation: preliminary report	Brazil	UMIC	Cohort Study	10	-	-	Children with cancer (0-18) or solid organ transplantation, Rio de Janiero, Brazil	Seroprevalence, clinical outcomes	-	-	0	1	Very Low	Very low is the suggested GRADE allocation for all letters to the editor
Y. Zhao; W. Zhao; A. Wang; F. Qian; S. Wang; L. Zhuang; F. Zhang; D. Sun; G. Gao	2020	First case of coronavirus disease 2019 in childhood Leukemia in China	China	UMIC	Case Report	1	1	0	Child with ALL in China	Clinical outcomes	1	0	0	1	Very Low	Very low is the suggested GRADE allocation for all case reports
Z. Wang; Y. Shen; R. Jin; H. Yu; F. Zhou; J. Xu; Y. Qiu; L. Wang; X. Wu	2021	The Status of Pediatric Patients With Hematological Malignancy During COVID-19 Pandemic in Wuhan City, China	China	UMIC	Cohort Study	1	1	0	Pediatric hematological pts in Wuhan China	Clinical features	1	0	0	1	Very Low	Low sample size, retrospective data
S. M. Wang; F. Tao; Y. Hou; A. Zhang; H. Xiong; J. J. Sun; X. P. Luo; Y. Hao; J. X. Li; Q. Hu; A. G. Liu	2020	Screening of SARS-CoV-2 in 299 Hospitalized Children with Hemato-oncological Diseases: A Multicenter Survey in Hubei, China	China	UMIC	Cross Sectional Study	1	1	0	Pediatric hematology and oncology pats in 3 hospitals in epidemic areas in Hubei, China	Clinical outcomes	1	0	0	1	Moderate	Some selection bias
B. Sanchez-Jara; A. R. Torres-Jimenez; M. D. L. A. Del Campo-Martinez; M. G. Ortiz-Torres; A. Garcia-Soto; P. D. R. Loza-Santiaguillo; D. M. Aguilar-Olvera; R. X. Perez-Casillas; A. N. Herver-Olivares; P. V. Reynoso-Arenas; A. M. Vega-Rojas; D. G. Fuentes-Santana; E. S. Huitron-Salazar	2021	Clinical characteristics and evolution of pediatric patients with acute leukemia and SARS-COV2 virus infection in a third level hospital in Mexico	Mexico	UMIC	Cohort Study	15	8	7	Pediatric oncology patients with covid in Mexico	Clinical outcomes	15	0	7	0.533333	Moderate	Retrospective study
V. Flores; R. Miranda; L. Merino; C. González; C. Serrano; M. Solano; J. Herrera; P. González; G. Ruiz; R. Saldaña; A. Cárdenas; L. A. Chávez-Aguilar	2020	SARS-CoV-2 infection in children with febrile neutropenia	Mexico	UMIC	Case Report	3	0	3	Pediatric ALL patients with febrile neutropenia and COVID	Clinical outcomes	3	0	0	1	Very Low	Very low is the suggested GRADE allocation for all case reports
M. A. Palomo-Colli; A. D. Fuentes-Lugo; S. R. Cobo-Ovando; L. Juarez-Villegas	2020	COVID-19 in Children and Adolescents With Cancer From a Single Center in Mexico City	Mexico	UMIC	Case Series	38	25	13	Pediatric oncology patients in Mexico City	COVID-19 outcomes in pediatric oncology patients	27	11	0	1	Very Low	Very low is the suggested GRADE allocation for all case reports
E. Lopez-Aguilar; R. Cardenas-Navarrete; A. Simental-Toba; D. Pacheco-Rosas; P. Thome-Ortiz; G. Soto-Perez; J. Martin-Trejo; G. Vazquez-Rosales; G. Miranda-Novales	2021	Children with cancer during COVID-19 pandemic: Early experience in Mexico	Mexico	UMIC	Letter/opinion paper	14	8	6	Cancer patients in tertiary care level hospital in Mexico City	Clinical symptoms	10	4	0	1	Very Low	Very low is the suggested GRADE allocation for all letters to the editor
J. Montoya; C. Ugaz; S. Alarcon; E. Maradiegue; J. García; R. Díaz; A. Zapata; S. Chávez; R. Morales; K. Ordoñez; E. Hernandez; R. Reaño; C. Gutierrez; M. P. Vargas; K. Sanchez; C. Valdiviezo; I. Maza; N. Rojas; C. Moore; E. León	2020	COVID‐19 in pediatric cancer patients in a resource‐limited setting: National data from Peru	Peru	UMIC	Letter/opinion paper	69	44	25	Pediatric cancer patients (0-16 years) with SARS-CoV-2 from six tertiary centers in Peru	Clinical outcomes of pediatric oncology patients - Cancer types included hematological malignances (69%) and solid tumours (31%).	44	27	7	0.883333	Low	Methods not clearly detailed on how patients were identified. Letter to the editor
D. Balashov; P. Trakhtman; A. Livshits; I. Kovalenko; G. Tereshenko; G. Solopova; E. Petraikina; A. Maschan; G. Novichkova	2021	SARS-CoV-2 convalescent plasma therapy in pediatric patient after hematopoietic stem cell transplantation	Russia	UMIC	Case Report	1	0	1	A 9-month-old girl with juvenile myelomonocytic leukemia and COVID-19	Clinical outcomes, and specficially with convalescent plasma therapy	1	0	0	1	Very Low	Very low is the suggested GRADE allocation for all case reports
R. Kebudi; N. Kurucu; D. Tugcu; S. Hacisalihoglu; T. Fisgin; S. Ocak; G. Tokuc; G. Nihal Ozdemir; C. Bozkurt; D. Ince; S. Aras; A. Aycicek; B. A. Aksoy; N. Karadas; G. Ozturk; M. F. Orhan; E. Ataseven; S. Akbayram; E. Yilmaz; O. Tufekci; S. Vural; A. Akyay; A. C. Ayhan; S. Kilic; V. H. Uzel; Y. Duzenli; E. G. Kazanci; C. Acipayam; M. Elli; A. Tanyeli; Z. Karakas; A. Somer; A. Kara	2021	COVID-19 infection in children with cancer and stem cell transplant recipients in Turkey: A nationwide study	Turkey	UMIC	Cross Sectional Study	51	33	18	Pediatric patients with cancer and stem cell transplant recipients in all centers in Turkey	Characteristics of COVID-19	31	20	1	0.980392	Low	Low sample size, some selection bias
F. Kamit; B. Malbora; A. Atay; D. T. Bayirli; M. Bektas	2020	A Fatal Case of COVID-19 in a Child with ALL: A Cytokine Storm and Hyperferritinemic MODS	Turkey	UMIC	Case Report	1	0	1	9-year-old girl with Angelman syndrome and high-risk T cell acute lymphoblastic leukemia	Clinical outcomes	1	0	1	0	Very Low	Very low is the suggested GRADE allocation for all case reports
R. Arous; I. S. Djillali; N. O. Rouis; H. Boudiaf; W. Amhis; H. Ziane; M. S. Ladj; R. Boukari	2020	High mortality of COVID-19 in children with cancer in a single center in Algiers, Algeria	Algeria	LMIC	Case Series	7	3	4	Pediatric oncology patients in Algiers, Algeria		6	1	2	0.714286	Very Low	Very low is the suggested GRADE allocation for all case reports
F. S. E. Ebeid; I. A. Ragab; N. H. K. Elsherif; S. Makkeyah; S. Mostafa; K. Eltonbary; S. Matbouly; A. Mostafa; H. Goma; S. H. Agwa; H. M. Hafez; S. Girgis; Y. G. El Gendy; M. H. El-Sayed	2020	COVID-19 in Children With Cancer: A Single Low-Middle Income Center Experience	Egypt	LMIC	Ohter - Observational Study	15	9	6	Pediatric oncology patients in Cairo, Egypt	Epidemological outcomes	13	2	0	1	Low	Small sample size, generalisability issues
R. Hamdy; H. El-Mahallawy; E. Ebeid	2021	COVID-19 infection in febrile neutropenic pediatric hematology oncology patients	Egypt	LMIC	Letter/opinion paper	7	4	3	Pediatric cancer patients in Cairo	Clinical outcomes	6	1	3	0.571429	Very Low	Very low is the suggested GRADE allocation for all letters to the editor
P. Rathore; S. Kumar; Shweta; N. Singh; V. Krishnapriya; A. Thankachan; N. Haokip; S. Bhopale; B. K. Ratre; S. Bhatnagar	2020	A Child with Acute Lymphoblastic Leukemia in Institutional Isolation during the COVID Pandemic: A Multifaceted Responsibility	India	LMIC	Case Report	1	1	0	Child with Leukemia in India - 10 yo	Care delivery, fear of stigma	1	0	0	1	Very Low	Very low is the suggested GRADE allocation for all case reports
S. P. Yadav; T. Wadhwa; D. Thakkar; R. Kapoor; N. Rastogi; S. Sarma	2021	COVID-19 reinfection in two children with cancer	India	LMIC	Case report	1	1	0	Pediatric oncology pts	Clinical outcomes	1	0	0	1	Very Low	Very low is the suggested GRADE allocation for all case reports
V. Radhakrishnan; J. Ovett; A. Rajendran; S. Kolluru; V. Pai; V. Gnanaguru; M. Dhanushkodi; J. P. Kalaiyarasi; N. Mehra; G. Selvarajan; A. K. Rajan; P. Karunakaran; S. Kesana; T. Sagar	2021	COVID19 in children with cancer in low- and middle-income countries: Experience from a cancer center in Chennai, India	India	LMIC	Cohort Study	15	9	6	Children with cancer (<18yo) who tested positive for COVID-19	Clinical outcomes	12	3	0	1	Low	Small sample size, generalisability issues
S. P. Yadav; D. Thakkar; R. C. Bhoyar; A. Jain; T. Wadhwa; M. Imran; B. Jolly; M. K. Divakar; R. Kapoor; N. Rastogi; D. Sharma; P. Sehgal; G. Ranjan; S. Sivasubbu; S. Sarma; V. Scaria	2021	Asymptomatic reactivation of SARS-CoV-2 in a child with neuroblastoma characterised by whole genome sequencing	India	LMIC	Case report	1	1		3-yo boy with stage 4 neuroblastoma - India	Clinical outcomes, genome analysis	0	1	0	1	Very Low	Very low is the suggested GRADE allocation for all case reports
A. Ramaswamy; L. Nayak; N. Roy Moulik; M. Sengar; G. Chinnaswamy; K. Jobanputra; M. J. Shah; A. Kapoor; A. Joshi; A. Kumar; A. Gokarn; A. Bonda; B. Cheriyalinkal Parambil; M. Prasad; B. Bagal; C. Dhamne; G. Narula; H. Jain; J. Ghosh; J. Thorat; J. Bajpai; N. Menon; N. Khattry; P. Bhargava; S. Punatar; S. Gulia; S. Banavali; S. Gupta; S. Srinivas; S. Rath; T. Vora; V. Noronha; V. M. Patil; V. Ostw…	2020	COVID-19 in cancer patients on active systemic therapy - Outcomes from LMIC scenario with an emphasis on need for active treatment	India	LMIC	Other - Observational Study	31	-	-	Cancer patients in Mumbai	Clinical outcomes - 30-day all-cause mortality, COVID-19 attributable mortality, factors predicting mortality, and time to viral negativity after initial diagnosis	20	11	0	1	Moderate	Generalisability issues
R. Shankar; N. Radhakrishnan; S. Dua; S. Arora; M. Rana; D. K. Sahu; S. Rai; D. K. Gupta	2021	Convalescent plasma to aid in recovery of COVID-19 pneumonia in a child with acute lymphoblastic leukemia	India	LMIC	Case Report	1	0	1	4-yo-girl with B-ALL with COVID-19	Clinical outcomes and treatment	1	0	0	1	Very Low	Very low is the suggested GRADE allocation for all case reports
V. Radhakrishnan; D. Gangopadhyay	2021	Repeat-positive SARS-CoV-2 in a child with cancer	India	LMIC	Case Report	1	1		4-yo-male with B-ALL, India	Clinical outcomes	1	0	0	1	Very Low	Very low is the suggested GRADE allocation for all case reports
S. Totadri; H. N. Srinivasan; L. L. Joseph; D. Boddu; P. Suresh Kochath; M. Moorthy; L. G. Mathew; R. R. John	2021	The Unique Balancing Act of Managing Children With Cancer and COVID-19 Infection: A Single Center Experience From South India	India	LMIC	File Review	37	28	9	Children with cancer that tested positive for COVID-19 - South India	Clinical outcomes	21	16	0	1	Low	Small sample size, comorbidity introduces confounding variables
M. I. Sajid; S. Altaf; N. Mushtaq; A. Belgaumi; Z. Fadoo	2021	Pediatric hematology oncology during SARS-CoV-2: A brief communication of 28 patients and changes in clinical practice from a single institute in Pakistan	Pakistan	LMIC	Case-Control Study	1	0	1	Pediatric hematology/oncology patients in Pakistan	Clinical presentations	1	0	0	1	Very Low	Very low is the suggested GRADE allocation for all letters to the editor
S. Ganguly; S. Bakhshi	2021	Teleconsultations and Shared Care in Pediatric Oncology During COVID-19	India	LMIC	Letter/opinion paper	12	-	-	Pediatric oncology pts in India	Clinical outcomes and efficacy of telemedicine	12	0	2	0.834	Very Low	Very low is the suggested GRADE allocation for all letters to the editor
S. Cakiroglu; C. Yeltekin; T. Fisgin; O. B. Oner; B. A. Aksoy; C. Bozkurt	2020	Are the Anxiety Levels of Pediatric Hematology-Oncology Patients Different from Healthy Peers during the COVID-19 Outbreak?	Turkey	UMIC	Case-Control Study	48	-	-	Pediatric cancer patients in Istanbul, Turkey	Anxiety levels between hematology-oncology patients compared to other patients during covid	-	-	-	-	Low	Selection bias - Sample interviews are already anxious about their child's life and would already score very high on an anxiety test, low sample size, generalisability issues, counselling had been provided to sample interviewees which may have affected their score
Mehrvar A, Qaddoumi I, Tashvighi M, Naderi A, Mousakhani H, Alasvand R, Shekarchi B, Afsar N, Nourian M, Mehrvar N	2021	Treatment and outcomes of pediatric patients with cancer and COVID-19 at MAHAK pediatric cancer treatment and research center, Tehran, Iran.	Iran	LMIC	Cross Sectional Study	17	10	7	Pediatric oncology patients in Iran	Clinical outcomes	10	7	3	0.823	Moderate	Restrospective cross-sectional study, some bias in sample selection
"Shahid S, Jabbar N, Mansoor N, Rafiq N, Maqsood S"	2021	Comparison of Clinical and Diagnostic Features of Pediatric Oncology Patients With or Without COVID-19 Infection: A Retrospective Chart Review.	Pakistan	LMIC	Other - Chart Review	73	41	32	Pediatric oncology patients in Pakistan	Clinical outcomes	48	25	0	1	Moderate	Restrospective chart review
"Gupta V Saurabh VK Sidar M Aggarwal P"	2021	COVID-19 Infection in Children With Cancer: Not A Gloomy Picture.	India	LMIC	Case Series	14	10	4	Ped onc pts in India	Clinical outcomes	12	2	0	1	Very low	Very low is the suggested GRADE allocation for all case reports/series
"Arafat A Sadykova D Ziatdinov A Senek S Samoilova N Makarova T"	2021	COVID-19, Acute Lymphoblastic Leukemia, and Down Syndrome: A Short Review and a Case Report.	Russia	UMIC	Case Report	1	1	0	6 yo boy with ALL and DS and COVID	Clinical outcomes	1	0	0	1	Very low	Very low is the suggested GRADE allocation for all case reports
"Hammad M Shalaby L Sidhom I Sherief N Abdo I Soliman S Madeny Y Hassan R Elmeniawy S Khamis N Zaki I Mansour T El-Ansary MG Al-Halfawy A Abouelnaga S Elhaddad A"	2021	Management and Outcome of Coronavirus Disease 2019 (COVID-19) in Pediatric Cancer Patients: A Single Centre Experience from a Developing Country.	Egypt	LMIC	Cohort Study	76	42	34	Ped patients with cancer	Clinical outcomes	10	66	10	0.868	Moderate	Prospective Cohort Study, Egypt only
"Navaeian A Mahmoudi S Pourakbari B Bakhtiari M Khodabandeh M Abdolsalehi MR Sharari AS Mamishi S"	2021	COVID-19 infection in children with underlying malignancies in Iran.	Iran	LMIC	Case Report	20	11	9	Ped onc patients in Iran	Clinical outcomes	14	6	4	0.8	Very low	Very low is the suggested GRADE allocation for all case reports
"Parambil BC Moulik NR Dhamne C Dhariwal N Narula G Vora T Prasad M Chichra A Jatia S Chinnaswamy G Banavali S"	2021	COVID-19 in Children with Cancer and Continuation of Cancer-Directed Therapy During the Infection	India	LMIC	Cohort Study	122	77	45	Peds <15 yrs on active cancer treatment and detected with COVID until September 15, 2020	Clinical outcomes	84	38	6	0.951	Low	Prospective Cohort Study, one Indian hospital
"Corso MCM Soares VJ Amorim AMP Cipolotti R Magalhaes IMQ Lins MM Forsait S Silva LN de Sousa AVL Alves NG do Prado SI Silva KAS Carbone EK Brumatti M Santiago P Pereira KMMO Carlesse FAMC Aguiar MG Marques RF Rechenmacher C Daudt LE Michalowski MB"	2021	SARS-CoV-2 in children with cancer in Brazil: Results of a multicenter national registry	Brazil	UMIC	Other - Observational Study	179	104	75	Ped onc pts <18 yrs	Clinical outcomes	100	79	22	0.877	Moderate	Cohort Study, Brazil only (multiple centres)
"Sneha LM Tatapudi V Scott JX Suman FR Gayathri SS Jayaraman D"	2021	SARS-CoV-2 At diagnosis of acute lymphoblastic leukemia-Case series. To worry about COVID or leukemia? A developing country's perspective.	India	LMIC	Case Series	3	1	2	B-ALL patients newly diagnosed with COVID	Clinical outcomes	3	0	0	1	Very low	Very low is the suggested GRADE allocation for all case reports/series
"Fonseca EV Pardo CA Linares A Lopez JF Camacho G Aponte NH Bravo DL Orozco D Estupinan M Chaparro M"	2021	Clinical Characteristics and Outcomes of a Cohort of Pediatric Oncohematologic Patients With COVID-19 Infection in the City of Bogota, Colombia.	Colombia	UMIC	Cohort Study	33	21	12	Oncohematogical pts with COVID in Bogota, Colombia	Clinical outcomes	23	10	2	0.939394	Low	Retrospective cohort study, localised to Bogota, Colombia
** Note that Cakiroglu is not included within the mortality data as the authors did not examine for survival outcomes

## Sheet: Clinical symptoms
Authors	Year	All symptoms in patients	Fever	Flu-like symptoms	Fatigue and malaise	Respiratory symptoms	GI symptoms	Other	Cough	Asymptomatic
HICs
B. Bernar; G. Kropshofer; R. Crazzolara; K. Kapelari; A. Griesmacher; T. Muller; S. Scholl-Burgi	2020	Fever Flu-like symptoms Fatigue and malaise	1	1	1
M. L. Colaiacovo; N. Dakhallah; C. Jimenez-Cortes; A. Souza; C. Ah-Yan; P. Bernier; H. Bittencourt; C. Laverdiere; J. M. Leclerc; T. H. Tran	2021	Fever Fatigue and malaise	1		1
C. Nazon; A. Velay; M. Radosavljevic; S. Fafi‐Kremer; C. Paillard; S. Fafi-Kremer	2020	Flu-like symptoms (rhinitis)		1
N. Andre; J. Rouger-Gaudichon; B. Brethon; A. Phulpin; E. Thebault; S. Pertuisel; V. Gandemer	2020	Respiratory symptoms (3)				3
G. Revon-Riviere; C. Soler; T. Andrianarivony; S. Fily; N. Andre	2021	Anosmia						1
E. Sieni; F. Pegoraro; T. Casini; A. Tondo; B. Bortone; M. Moriondo; C. Azzari; L. Galli; C. Favre	2020	Fever	1
A. Ferrari; M. Zecca; C. Rizzari; F. Porta; M. Provenzi; M. Marinoni; R. F. Schumacher; R. Luksch; M. Terenziani; M. Casanova; F. Spreafico; S. Chiaravalli; F. Compagno; F. Bruni; C. Piccolo; L. Bettini; M. D'Angiò; G. M. Ferrari; A. Biondi; M. Massimino	2020	Pneumonia 2 (developing from complications of the virus, one with intrinsic pontine glioma and the other with Hodgkin's lymphoma)
M. Marcia; B. Vania; G. Pruccoli; S. G. Vallero; E. Barisone; C. Scolfaro; F. Fagioli	2020	Fever Epistaxis... Weight loss	1					2
S. Cesaro; F. Compagno; D. Zama; L. Meneghello; N. Giurici; E. Soncini; D. Onofrillo; F. Mercolini; R. Mura; K. Perruccio; R. De Santis; A. Colombini; A. Barone; L. Sainati; V. Baretta; M. G. Petris	2020	Asymptomatic 8, fever 2	2							8
T. de Rojas; A. Perez-Martinez; E. Cela; M. Baragano; V. Galan; C. Mata; A. Pereto; L. Madero	2020	Fever 10, cough 6, Asymptomatic 2	10						6	2
G. Bisogno; M. Provenzi; D. Zama; A. Tondo; C. Meazza; A. Colombini; F. Galaverna; F. Compagno; F. Carraro; R. D. Santis; L. Meneghello; V. Baretta; S. Cesaro	2020	Fever 8, Resp symptoms 7, pneumonia 3, vomiting and diarrhea 1, fatigue 1, asymptomatic 18	8		1	7	1			18
M. Yamamoto; Y. Akane; K. Igarashi; T. Hori; Y. Kawasaki	2021	Fever	1
F. Al-Haddad; A. Ali; D. Al-Sharrah; S. Atyani; H. Saleh; A. M. A. Mullah-Ali	2020	Fatigue and malaise GI symptoms (gastroenteritis)			1		1
A. Alfraij; A. A. Bin Alamir; A. M. Al-Otaibi; D. Alsharrah; A. Aldaithan; A. M. Kamel; M. Almutairi; S. Alshammari; M. Almazyad; J. M. Macarambon; M. Alghounaim	2021	Did not stratify for specifically cancer patients
L. S. Al Yazidi; A. Al Rawas; Y. Wali	2020	Asmptomatic Pneumonia								1
J. Styczynski; W. Balwierz; J. Wachowiak; K. Kalwak; B. Kazanowska; W. Mlynarski; B. Dembowska-Baginska; M. Matysiak; M. Krawczuk-Rybak; E. Adamkiewicz-Drozynska; J. Kowalczyk; A. Raciborska; T. Urasinski; J. Peregud-Pogorzelski; R. Chaber; W. Badowska; G. Karolczyk; A. Mizia-Malarz; K. Machnik; J. Gozdzik; M. Wysocki; T. Szczepanski	2020	Respiratory symptoms 2, Cough 1, Fever 1, Pneumonia 1, Anosmia 1	1			2		1	1
T. Jarmolinski; A. Matkowska-Kocjan; M. Rosa; I. Olejnik; E. Gorczynska; K. Kalwak; M. Ussowicz	2020	Pneumonia
A. Haroon; M. Alnassani; M. Aljurf; S. O. Ahmed; M. Shaheen; A. Hanbli; N. Chaudhari; R. El Fakih	2020	Asymptomatic								1
N. Ahmad; M. Eltawel; W. M. Khan; M. F. Essa; T. Alharbi; R. Al-Sudairy	2020	Asymptomatic 4, Fever 5, cough 1, GI symptoms 1	5				1		1	4
P. Velasco Puyo; L. Moreno; C. Diaz de Heredia; J. G. Riviere; P. Soler Palacin	2020	Asymptomatic								1
M. G. Vicent; A. P. Martinez; M. Trabazo del Castillo; B. Molina; L. Sisini; G. Moron-Cazalilla; M. A. Diaz	2020	Fever 5, Resp symptoms 4, diarrhea 2, ICU 2'	5			4	2
I. Perez-Heras; V. Fernandez-Escobar; M. Del Pozo-Carlavilla; R. Diaz-Merchan; M. E. Valerio-Alonso; N. Dominguez-Pinilla	2020	Fever 2, GI 1 (diarrhea)	2				1
A. Perez-Martinez; P. Guerra-Garcia; M. Melgosa; E. Frauca; C. Fernandez-Camblor; A. Remesal; C. Calvo	2021	Fever 2, Cough 2	2						2
A. Faura; S. Rives; A. Lassaletta; E. Sebastian; L. Madero; J. Huerta; M. Garcia-Morin; A. P. Martinez; L. Sisinni; I. Astigarraga; P. Velasco; L. Gros; L. Moreno; A. Carbone; C. Rodriguez-Vigil; S. Riesco; M. D. C. Mendoza; E. G. Macias; M. Trabazo; M. Torrent; I. Badell; J. L. Fuster; N. Dominguez-Pinilla; A. Juan Ribelles; V. Perez-Alonso; M. Fernandez Sanmartin; M. Baragano; M. Gorostegui; S.…	2020	Asymptomatic 12, and others were described as mild, moderate, severe
T. M. Dantonello; M. Kartal-Kaess; C. Aebi; F. Suter-Riniker; J. D. Busch; S. Kubetzko; J. P. Bourquin; J. Roessler	2020	Fever, neutropenia	1
H. El Dannan; M. Al Hassani; M. Ramsi	2020	Asymptomatic								1
G. C. Millen; R. Arnold; J. B. Cazier; H. Curley; R. G. Feltbower; A. Gamble; A. W. Glaser; R. G. Grundy; L. Y. W. Lee; M. G. McCabe; R. S. Phillips; C. A. Stiller; C. Varnai; P. R. Kearns	2021	Asymptomatic 15, Was not able to determine the rest (authors only stratified into mild, moderate, severe symptoms and not specific symptoms)
R. Agha; T. Kojaoghlanian; J. R. Avner	2020	Fever, sore throat, asymptomatic, pneumonia, resp symptoms	1	1		1				1
M. N. Devine; S. Maxwell; A. S. Haynes; C. E. MacBrayne; J. Boguniewicz	2020	Fever, cough, myalgia	1					1	1
M. T. Field; A. Chapple; C. Hoeppner; J. R. Boiko; A. Tellinghuisen; S. Joshi; N. A. Vitanza	2020	Fever	1
V. R. Smith; S. B. Whittle; R. D. Coleman; F. M. Munoz; M. M. De Guzman; J. H. Foster; S. A. Navai	2021	Fever, resp symptoms,	1			1
A. Schied; E. Trovillion; A. Moodley	2020	Fever, neutropenia, cough	1						1
Y. Persaud; M. Shamoun; M. Chitlur; K. J. Des Rosier; J. W. Taub	2020	Fevers, diarrhea, Resp symptoms, abdominal pain	1			1	1	1
Y. Y. Ding; S. Ramakrishna; A. H. Long; C. A. Phillips; R. Montiel-Esparza; C. J. Diorio; L. C. Bailey; S. L. Maude; R. Aplenc; V. Batra; A. F. Reilly; S. R. Rheingold; N. J. Lacayo; K. M. Sakamoto; S. P. Hunger	2020	Fever 3, cough 2, resp symptoms 2, GI symptoms 3, abd pain 1, Fatigue and malaise 2	3		2	2	3	1	2
T. T. Truong; A. Ryutov; U. Pandey; R. Yee; L. Goldberg; D. Bhojwani; P. Aguayo-Hiraldo; B. A. Pinsky; A. Pekosz; L. Shen; S. D. Boyd; O. F. Wirz; K. Roltgen; M. Bootwalla; D. T. Maglinte; D. Ostrow; D. Ruble; J. H. Han; J. A. Biegel; M. M. Sc; C. Huang; M. K. Sahoo; P. S. Pannaraj; M. O'Gorman; A. R. Judkins; X. Gai; J. D. Bard	2021	Fever, Fatigue and malaise, cough, GI symptoms, pneumonia	1		1		1		1
J. Rossoff; A. B. Patel; E. Muscat; L. K. Kociolek; W. J. Muller	2020	Fever 2, cough 2	2						2
C. L. Stokes; P. A. Patel; H. S. Sabnis; S. G. Mitchell; I. B. Yildirim; M. G. Pauly	2020	Fever 2, Resp symptoms, GI symptoms (vomiting and diarrhea)	2			1	1
N. Almassi; J. P. Mulhall; S. A. Funt; J. Sheinfeld	2020	Asymptomatic 1								1
R. Offenbacher; L. Fabish; A. Baker; A. J. Chou; D. M. Loeb	2020	Respiratory symptoms (Resp failure, hypoxia, SOB)				1
L. Phillips; J. Pavisic; D. Kaur; N. V. Dorrello; L. Broglie; N. Hijiya	2020	Fever, cough, Resp symptoms	1			1			1
B. Gampel; A. Troullioud Lucas; L. Broglie; R. Gartrell-Corrado; M. Lee; J. Levine; M. Orjuela-Grimm; P. Satwani; J. Glade Bender; S. Roberts	2020	fever 13, Cough 8, resp symptoms 7, chest pain 4	13			7		4	8
F. Boulad; M. Kamboj; N. Bouvier; A. Mauguen; A. L. Kung	2020	Fever 3, asymptomatic 2,	3							2
P. P. Madhusoodhan; J. Pierro; J. Musante; P. Kothari; B. Gampel; B. Appel; A. Levy; A. Tal; L. Hogan; A. Sharma; S. Feinberg; A. Kahn; A. Pinchinat; T. Bhatla; C. L. Glasser; P. Satwani; E. A. Raetz; K. Onel; W. L. Carroll	2021	Asymptomatic 32, Resp symptoms 19, 7 required mechanical ventilation, fever 60, cough 45, GI symptoms 8, anosmia 4, myalgias 11, Fatigue 18	60		18	19		12	45	32
"Wojciechowska M Renke J Irga-Jaworska N"	2021	Cough, atypical symptoms						1 - atypical symptoms	1
"Gadzinska J Kuchar E Matysiak M Wanke-Rytt M Kloc M Kubiak JZ"	2021	Cough, fever	1						1
"Weclawek-Tompol J Zakrzewska Z Gryniewicz-Kwiatkowska O Pierlejewski F Bien E Zaucha-Prazmo A Zajac-Spychala O Szmydki-Baran A Mizia-Malarz A Bal W Sawicka-Zukowska M Kruk A Raciborska A Ksiazek A Szczepanski T Peregud-Pogorzelski J Krawczuk-Rybak M Chaber R Matysiak M Wachowiak J Mlynarski W Dembowska-Baginska B Balwierz W Matkowska-Kocjan A Kazanowska B Styczynski J Ussowicz M"	2021	Asymptomatic 106, fever 31, GI symptoms 10, inflammation of mucous 12, cough 14, headache 8	31	12			10	8 - headache	14	106
"Patel PA Lapp SA Grubbs G Edara VV Rostad CA Stokes CL Pauly MG Anderson EJ Piantadosi A Suthar MS Khurana S Sabnis HS"	2021	Fever 2, cough 2, dyspnea 1	2			1			2
"Baka M Michos A Alexopoulou A Bouka P Bouka E Dana E Dimitriou G Doganis Grivea I Ioannidou M Kourti M Magkou E Makis A Malama A Mantadakis E Markozannes G Mitsios A Moschovi M Papadakis V Panagopoulou P Papakonstantinou E Papadopoulos S Polychronopoulou S Themistocleous M Tzotzola V Ntzani E Petridou ET"	2021	Fever 8, Sore throat 1	8	1
"Johnston EE, Martinez I, Davis ES, Caudill C, Richman J, Brackett J, Dickens DS, Kahn A, Schwalm C, Sharma A, Patel PA, Bhatia S, Levine JM, Wolfson JA, POCC Consortium"	2021	330 pts were asymptomatic, 360 pts had fever, 397 had resp symptoms	360			397				330
"Kamdar KY Kim TO Doherty EE Pfeiffer TM Qasim SL Suell MN Yates AM Blaney SM"	2021	Fever 14, Cough 9, Sore trhoat 2, dyspnea 2, chest pain 2, congestion/rhinorrhea 9, Asymptomatic 3	14	11		2		2 - chest pain	9	3
LMICs (both UMICs and LMICs)
T. L. Cleto-Yamane; G. Rodrigues-Santos; M. C. de Magalhaes-Barbosa; P. G. Moura; R. D. Vasconcelos; J. L. S. Gouveia; A. L. de Oliveira; F. C. Ferreira; A. L. Shalders; M. B. G. de Oliveira; F. Lima-Setta; A. da Cunha; A. Prata-Barbosa	2021	Asymptomatic 7/10, diarrhea 3, fever 3, neutropenia 2,	3				3			7
Y. Zhao; W. Zhao; A. Wang; F. Qian; S. Wang; L. Zhuang; F. Zhang; D. Sun; G. Gao	2020	Cough							1
Z. Wang; Y. Shen; R. Jin; H. Yu; F. Zhou; J. Xu; Y. Qiu; L. Wang; X. Wu	2021	Asymptomtic								1
S. M. Wang; F. Tao; Y. Hou; A. Zhang; H. Xiong; J. J. Sun; X. P. Luo; Y. Hao; J. X. Li; Q. Hu; A. G. Liu	2020	Asymptomatic								1
B. Sanchez-Jara; A. R. Torres-Jimenez; M. D. L. A. Del Campo-Martinez; M. G. Ortiz-Torres; A. Garcia-Soto; P. D. R. Loza-Santiaguillo; D. M. Aguilar-Olvera; R. X. Perez-Casillas; A. N. Herver-Olivares; P. V. Reynoso-Arenas; A. M. Vega-Rojas; D. G. Fuentes-Santana; E. S. Huitron-Salazar	2021	Fever 13, Neutropenia 13	13
V. Flores; R. Miranda; L. Merino; C. González; C. Serrano; M. Solano; J. Herrera; P. González; G. Ruiz; R. Saldaña; A. Cárdenas; L. A. Chávez-Aguilar	2020	Fever 3, neutropenia 3, resp distress 3	3			3
M. A. Palomo-Colli; A. D. Fuentes-Lugo; S. R. Cobo-Ovando; L. Juarez-Villegas	2020	Asymptomatic 7, fever 25, cough 7, rhinorrhea 5, resp symptoms 7, GI symptoms 7		5		7	7		7	7
E. Lopez-Aguilar; R. Cardenas-Navarrete; A. Simental-Toba; D. Pacheco-Rosas; P. Thome-Ortiz; G. Soto-Perez; J. Martin-Trejo; G. Vazquez-Rosales; G. Miranda-Novales	2021	fever 14/14, cough 7, abdominal pain 3, GI symptoms (diarrhea) 2, resp symptoms (dyspnea) 7	14			7	2	3	7
J. Montoya; C. Ugaz; S. Alarcon; E. Maradiegue; J. García; R. Díaz; A. Zapata; S. Chávez; R. Morales; K. Ordoñez; E. Hernandez; R. Reaño; C. Gutierrez; M. P. Vargas; K. Sanchez; C. Valdiviezo; I. Maza; N. Rojas; C. Moore; E. León	2020	Asymptomatic 37, fever 12, URTI/LRTI 16, GI 3, dermic rash 1	12				3	17		37
D. Balashov; P. Trakhtman; A. Livshits; I. Kovalenko; G. Tereshenko; G. Solopova; E. Petraikina; A. Maschan; G. Novichkova	2021	Pneumonia
R. Kebudi; N. Kurucu; D. Tugcu; S. Hacisalihoglu; T. Fisgin; S. Ocak; G. Tokuc; G. Nihal Ozdemir; C. Bozkurt; D. Ince; S. Aras; A. Aycicek; B. A. Aksoy; N. Karadas; G. Ozturk; M. F. Orhan; E. Ataseven; S. Akbayram; E. Yilmaz; O. Tufekci; S. Vural; A. Akyay; A. C. Ayhan; S. Kilic; V. H. Uzel; Y. Duzenli; E. G. Kazanci; C. Acipayam; M. Elli; A. Tanyeli; Z. Karakas; A. Somer; A. Kara	2021	Asymptomatic 19, fever 29, cough 21, resp symptoms 16	29			16			21	19
F. Kamit; B. Malbora; A. Atay; D. T. Bayirli; M. Bektas	2020	Fever, cough, pneumonia, resp distress	1			1			1
R. Arous; I. S. Djillali; N. O. Rouis; H. Boudiaf; W. Amhis; H. Ziane; M. S. Ladj; R. Boukari	2020	Fever 4, cough 4, diarrhea 2, asymptomatic 3	4				2		4	3
F. S. E. Ebeid; I. A. Ragab; N. H. K. Elsherif; S. Makkeyah; S. Mostafa; K. Eltonbary; S. Matbouly; A. Mostafa; H. Goma; S. H. Agwa; H. M. Hafez; S. Girgis; Y. G. El Gendy; M. H. El-Sayed	2020	Fever 5, cough 5, asymptomatic 10	5						5	10
R. Hamdy; H. El-Mahallawy; E. Ebeid	2021	Respiratory symptoms 4, GIT symptoms 4				4	4
P. Rathore; S. Kumar; Shweta; N. Singh; V. Krishnapriya; A. Thankachan; N. Haokip; S. Bhopale; B. K. Ratre; S. Bhatnagar	2020	Cough, dysphagia, resp symptoms, myalgias/pain				2		1	1
S. P. Yadav; T. Wadhwa; D. Thakkar; R. Kapoor; N. Rastogi; S. Sarma	2021	Asymptomatic								1
V. Radhakrishnan; J. Ovett; A. Rajendran; S. Kolluru; V. Pai; V. Gnanaguru; M. Dhanushkodi; J. P. Kalaiyarasi; N. Mehra; G. Selvarajan; A. K. Rajan; P. Karunakaran; S. Kesana; T. Sagar	2021	Fever 5, resp distress 3	5			3
S. P. Yadav; D. Thakkar; R. C. Bhoyar; A. Jain; T. Wadhwa; M. Imran; B. Jolly; M. K. Divakar; R. Kapoor; N. Rastogi; D. Sharma; P. Sehgal; G. Ranjan; S. Sivasubbu; S. Sarma; V. Scaria	2021	Asymptomatic								1
R. Shankar; N. Radhakrishnan; S. Dua; S. Arora; M. Rana; D. K. Sahu; S. Rai; D. K. Gupta	2021	Fever, neutropenia, tachypnea, wheeze	1			1		1
V. Radhakrishnan; D. Gangopadhyay	2021	Asymptomatic								1
S. Totadri; H. N. Srinivasan; L. L. Joseph; D. Boddu; P. Suresh Kochath; M. Moorthy; L. G. Mathew; R. R. John	2021	Fever 22, Abdominal symptoms 5, Asymptomatic 10	22					5		10
M. I. Sajid; S. Altaf; N. Mushtaq; A. Belgaumi; Z. Fadoo	2021	Fever	1
Mehrvar A, Qaddoumi I, Tashvighi M, Naderi A, Mousakhani H, Alasvand R, Shekarchi B, Afsar N, Nourian M, Mehrvar N	2021	10 fever, 6 upper respiratory symptoms, 4 cough	10	6					4
"Shahid S, Jabbar N, Mansoor N, Rafiq N, Maqsood S"	2021	Fever 42, Cough 11, Diarrhea 7, asymptomatic 44	42				7		11	44
"Gupta V Saurabh VK Sidar M Aggarwal P"	2021	asymptomatic 7, cough 5, running nose 3, sore throat 2	-	5					5	7
"Arafat A Sadykova D Ziatdinov A Senek S Samoilova N Makarova T"	2021	Fever ,	1
"Hammad M Shalaby L Sidhom I Sherief N Abdo I Soliman S Madeny Y Hassan R Elmeniawy S Khamis N Zaki I Mansour T El-Ansary MG Al-Halfawy A Abouelnaga S Elhaddad A"	2021	Fever 71, Cough 41, Tachypnea 19, diarrhea 12, loss of smell/taste 23, sore throat 20 (but not assessed in 35 pts), GIT 4, ARDS 6	71	20		6	16	19 - Tachypnea; Anosmia - 6	41
"Navaeian A Mahmoudi S Pourakbari B Bakhtiari M Khodabandeh M Abdolsalehi MR Sharari AS Mamishi S"	2021	Fever 13, Cough 13, Vomting 5, Abdominal pain 1, diarrrhea 3, tachypnea 9, resp distress 8	13			8	9	9 - tachypnea	13
"Parambil BC Moulik NR Dhamne C Dhariwal N Narula G Vora T Prasad M Chichra A Jatia S Chinnaswamy G Banavali S"	2021	Fever 100, cough 1, SOB 1, sore throat 2, vomiting 1	100	2		1	1		1
"Corso MCM Soares VJ Amorim AMP Cipolotti R Magalhaes IMQ Lins MM Forsait S Silva LN de Sousa AVL Alves NG do Prado SI Silva KAS Carbone EK Brumatti M Santiago P Pereira KMMO Carlesse FAMC Aguiar MG Marques RF Rechenmacher C Daudt LE Michalowski MB"	2021	Cough 64, Fever 57, Rhinorhea 40, Resp dysfunction 37, Diarrhea 21, headache 10, vomiting 5, asymptomatic 25	57	40		37	26	10 - headache	64	25
"Sneha LM Tatapudi V Scott JX Suman FR Gayathri SS Jayaraman D"	2021	Asymptomtic								1
"Fonseca EV Pardo CA Linares A Lopez JF Camacho G Aponte NH Bravo DL Orozco D Estupinan M Chaparro M"	2021	Fever 20, Asymptomatic 8, rhinorrhea 14, cough 10, chest pain 4, dyspnea 1, hypoxemia 1, GI symptoms 4, 2 pts with diarrhea, 2 abdominal pain	20	14		1	8	4 - Chest pain; hypoxemia - 1	10	8
			427	92	0	97	88		196	183
			0.514458	0.110843	0	0.116867	0.106024		0.236145	0.220482

## Sheet: Care Delivery
Author	Year	Title	Country	Economy Level (HIC/UMIC/LMIC)	Study design (e.g., RCT, cohort etc.)	Study Population	Primary Outcomes/Objectives	Main Findings - Care Delivery	Quality Assessment of Study	Reason for GRADE score?
HICs
J. Rouger-Gaudichon; E. Thebault; A. Felix; A. Phulpin; C. Paillard; A. Alimi; B. Brethon; E. Gouache; S. Raimbault; E. de Berranger; M. Poiree; S. Bouttefroy; N. Andre; V. Gandemer	2020	Impact of the first wave of COVID-19 on pediatric oncology and hematology: A report from the french society of pediatric oncology	France	HIC	Case Series	Pediatric oncology patients in France	Clinical outcomes	COVID-19 delayed oncology treatment in 16 patients for an average of 14 days.	Very Low	Very low is the suggested GRADE allocation for all case reports
J. Rouger‐Gaudichon; L. Gariazzo; E. Thébault; B. Brethon; L. Fenwarth; M. Gambart; A. Alimi; Y. Réguerre; C. Piguet; C. Jubert; E. Gouache; E. Thébaud; D. Plantaz; C. Paillard; S. Raimbault; S. Haouy; P. Schneider; A. Phulpin; C. Mallebranche; M. Dubrasquet	2021	Impact of COVID‐19 on cancer care: A survey from the French Society of Pediatric Oncology (SFCE)	France	HIC	Letter/opinion paper	Healthcare staff in 31 pediatric centers in France	Impact of covid-19 on pediatric oncology wards	8/12 centers that managed COVID-19 pts postponed specific oncologic treatment because of suspected or confirmed infection. 8 centers (28.6%) faced health care providers’ absenteeism due to infection, 26 centers (92.9%) forced to postpone nonurgent follow-up consultations, 100% introduced teleconsultation, 10 (35.7%) encountered family demands to cancel programmed follow-up consultations, 20 (71.4…	Very Low	Very low is the suggested GRADE allocation for letters to the editor
H. Donath; S. Zielen; B. Wittekindt; T. Klingebiel; J. Graf; M. Eckrich; C. Walter; K. Blumchen	2021	Effects of the SARS-CoV2-Lockdown on Pediatric Care in the Rhine-Main Area	Germany	HIC	Cross Sectional Study	Pediatricians in Rhine-Main area in Germany	Clinical outcomes, care delivery	65 pediatricians answered survey - showed decrease in number of paitents and decreased hospital oncological admissions compared to last yr (22.1% respectively less to 2019). In first 5 months of 2020, 43 pediatric pts with malignant diseases (first diagnosis, second malignancy, recurrence) were diagnosed vs. 43 in January-May 2019. Over the last 5 years, the numberes were: 2016: 48 patients, 2017…	Moderate	Survey data
R. Parasole; P. Stellato; V. Conter; A. De Matteo; L. D'Amato; A. Colombini; C. Pecoraro; C. Bencivenga; M. Raimondo; S. Silvestri; V. Tipo; L. Annicchiarico Petruzzelli; G. Giagnuolo; A. Curatolo; A. Biondi; G. Menna	2020	Collateral effects of COVID-19 pandemic in pediatric hematooncology: Fatalities caused by diagnostic delay	Italy	HIC	Case Series	pediatric oncology patients in Italy	Care delivery	3 patients all with Negative covid tests, all arrived at hospital in critical condition due to potential reluctance of family to visit medical facilities during lockdown 2 patients died.	Very Low	Very low is the suggested GRADE allocation for all case reports
A. Ferrari; M. Zecca; C. Rizzari; F. Porta; M. Provenzi; M. Marinoni; R. F. Schumacher; R. Luksch; M. Terenziani; M. Casanova; F. Spreafico; S. Chiaravalli; F. Compagno; F. Bruni; C. Piccolo; L. Bettini; M. D'Angiò; G. M. Ferrari; A. Biondi; M. Massimino	2020	Children with cancer in the time of COVID-19: An 8-week report from the six pediatric onco-hematology centers in Lombardia, Italy	Italy	HIC	Case Series	Pediatric oncology patients in Lombardia, Italy	Clinical outcomes	38% (10 pts) had changed cancer treatment due to covid (delaying chemotherapy or reducing drug doses, postponing surgery).	Very Low	Very low is the suggested GRADE allocation for all case reports
G. Bisogno; M. Provenzi; D. Zama; A. Tondo; C. Meazza; A. Colombini; F. Galaverna; F. Compagno; F. Carraro; R. D. Santis; L. Meneghello; V. Baretta; S. Cesaro	2020	Clinical Characteristics and Outcome of Severe Acute Respiratory Syndrome Coronavirus 2 Infection in Italian Pediatric Oncology Patients: A Study From the Infectious Diseases Working Group of the Associazione Italiana di Oncologia e Ematologia Pediatrica	Italy	HIC	Cohort Study	Pediatric oncology patients in Italy	Clinical outcomes	16 patients had chemotherapy suspended until they had 2 negative NP swabs for a median of 26 days (range of 15-68 d), but 10 patients continued their chemotherapy as originally scheduled (8 with no changes at all, and 2 with minor modifications).	Moderate	Low sample size, generalisability issues
S. Chiaravalli; A. Ferrari; G. Sironi; G. Gattuso; L. Bergamaschi; N. Puma; E. Schiavello; V. Biassoni; M. Podda; C. Meazza; F. Spreafico; M. Casanova; M. Terenziani; R. Luksch; M. Massimino	2020	A collateral effect of the COVID-19 pandemic: Delayed diagnosis in pediatric solid tumors	Italy	HIC	Letter/opinion paper	Pediatric patients with solid tumours in Italy	Care delivery - delayed diagnosis	From March 9-May 3, 2020, registered 16 newly diagnosed pts. During 2017, 2018, 2019, registered 34, 35, and 36 cases (during same time period) - thus 45.7% of expected cases (p=0.0416). In next 8 weeks (May 4-June 28, 2020), registered 37 new cases - so no rebound, in line with expectactions from previous years. May be due to collateral effect of COVID-19 pandemic. No significant symptom interva…		Did not observe where patients went, possible that missing patients went elsewhere. Small sample size
M. Amicucci; M. Canesi; E. Rostagno; A. Bergadano; C. Badino; D. Botta; D. Fenicia; A. Longo; S. Macchi; C. Ricciardi; M. C. Partel	2020	How we have protected our patients: The Italian pediatric onco-hematology units' response to the COVID-19 pandemic	Italy	HIC	Letter/opinion paper	Pediatric oncology patients in Italy	To highlight how the AIEOP centers responded to the pandemic emergency in order to prevent and manage COVID-19 spread, and to protect patients and providers.	33% (n = 11) of the responding centers reduced number of onco-hematology inpatient beds, 92% admitted fewer patients than usual in the outpatient department. 24 centers (67%) redesigned facility common areas and made structural changes; 27 centers (78%) promoted new pt care pathways, 78% of respondents developed COVID-19 containment protocols. 23 centres (64%) performed telephone and/or loco- scr…	Very Low	Very low is the suggested GRADE allocation for letters to the editor
M. Amicucci; M. Canesi; E. Rostagno; A. Bergadano; C. Badino; D. Botta; D. Fenicia; A. Longo; S. Macchi; C. Ricciardi; M. Crotti Partel	2020	[Management of the Covid-19 epidemic in Italian Pediatric Hematology and Oncology centers: a nurse-led AIEOP national survey]	Italy	HIC	Letter/opinion paper	Pediatric oncology patients in Italy	Control measures - recommendations	All centers implemented similar preventive measures to control the COVID-19 spread and 77.8% of centers created structured pathways, specific protocols or procedures 30% of centers reduced the number of inpatient beds and 90% outpatient activity.	Very Low	Very low is the suggested GRADE allocation for letters to the editor
G. Vagelli; M. L. Garre; A. Garaventa; C. Dufour; S. Dallorso; A. Mesini; C. Saffioti; S. Scelsi; O. Vianello; G. Nulchis; E. Castagnola	2020	Specific pathways to prevent SARS-CoV-2 infection in case of repeated hospital admissions for radiotherapy	Italy	HIC	Letter/opinion paper	Pediatric oncology patients in Italy	Care delivery	Hospital split into 2 parts at beginning of pandemic - one for managing pts at risk or with suspected/confirmed COVID-19 and one for all other patients. Children undergoing radiotherapy in the adult hospital considered at risk for COVID-19 were transferred to the other hospital, managed by homecare service, or admitted and isolated in COVID unit if needed radiotherapy sessions or anesthersia. As …	Very Low	Very low is the suggested GRADE allocation for letters to the editor
A. Balduzzi; E. Brivio; A. Rovelli; C. Rizzari; S. Gasperini; M. L. Melzi; V. Conter; A. Biondi	2020	Lessons after the early management of the COVID-19 outbreak in a pediatric transplant and hemato-oncology center embedded within a COVID-19 dedicated hospital in Lombardia, Italy. Estote parati	Italy	HIC	Case Series	Pediatric oncology patients in Lombardia, Italy	COVID-19 prevention and control, clinical outcomes, care delivery, and care recommendations	For hematology and transplant outpatient department - Access delayed for pts in continuation therapy, most visits in benign hematology pts delayed (unless judged as urgent) - Delayed vists managed by phone and sometimes, primary pediatrician is involved - Patient isolation strict (pts undergoing swabs isolated in dedicated area of unit with negative pressure and if positive remained in dedicated …	Very Low	Very low is the suggested GRADE allocation for all case reports and perspective articles
U. Raucci; A. M. Musolino; D. Di Lallo; S. Piga; M. A. Barbieri; M. Pisani; F. P. Rossi; A. Reale; M. L. Ciofi degli Atti; A. Villani; M. Raponi	2021	Impact of the COVID-19 pandemic on the Emergency Department of a tertiary children's hospital	Italy	HIC	Cross Sectional Study	Pediatric patients in Italy (Rome and Palidero)	Number of ED visits and urgent hospitalizations	Number of diagnosis in ED remained unmodified in 2 considered periods - pandemic period (55, 0.4%) vs pre-pandemic (55, 1.0%) p=0.942		Number of diagnosis in ED remained unmodified in 2 considered periods - pandemic period (55, 0.4%) vs pre-pandemic (55, 1.0%) - p=0.942
M. Marcia; B. Vania; G. Pruccoli; S. G. Vallero; E. Barisone; C. Scolfaro; F. Fagioli	2020	Acute lymphoblastic leukemia onset in a 3-year-old child with COVID-19	Italy?	HIC	Case Report	A 3-year-old child with diagnosis of COVID- 19 and pediatric leukemia	Clinical outcomes	Prompt initiation of anti-COVID-19 drugs and rapid viral clearance allowed to start leukemia treatment with only a slight delay - did not prevent good tumor response.	Very Low	Very low is the suggested GRADE allocation for all case reports
F. Al-Haddad; A. Ali; D. Al-Sharrah; S. Atyani; H. Saleh; A. M. A. Mullah-Ali	2020	Newly diagnosed acute lymphoblastic leukemia in a child withCOVID-19 complicated by MIS-C: A case report from Kuwait	Kuwait	HIC	Case Report	Child with ALL with COVID-19 in Kuwait	Clinical outcomes	Transfer to Children's hospital delayed due to diagnosis 11 days - once negative, transfer complete. Logistical issues also delayed lumbar puncture and repeat BM	Very Low	Very low is the suggested GRADE allocation for all case reports
G. J. L. Kaspers	2020	COVID-19: how will this impact children with cancer, now and in the future?	Netherlands	HIC	Letter/opinion paper	Pediatric oncology patients in the Netherlands	Care delivery	Guest visits limited, no family members except for both parents in most cases Many coworkers from supporting staff services working from home, and nobody allowed to enter the hospital in case of symptoms that suggest a COVID-19 infection, until viral test is negative. Temporarily postponed all follow-up visits and appointments whenever possible without jeopardizing appropriate pt care Physical co…	Very Low	Very low is the suggested GRADE allocation for letters to the editor
K. B. Jarvis; A. Lind; M. LeBlanc; E. Ruud	2021	Observed reduction in the diagnosis of acute lymphoblastic leukaemia in children during the COVID-19 pandemic	Norway	HIC	Cross Sectional Study	Children with cancer (<18 yo) at Oslo University Hospital (Norway)	Observed number of events during COVID-19 pandemic lockdown as compared to pre-lockdown (outpatient consultations and cancellations), airborne infectious pathogens	No hospitalized pediatric cancer pts with COVID-19 during first 6 months of 2020 (in 2017=88 pts, 2018=99 pts, 2019 = 92 new pediatric cancer cases; mean 7.58 cases/mo, 95% CI 6.80-8.37). 35 new pediatric cancer cases in first 6 mo of 2020 (x=5.83/month, 95% CI 3.09-8.58). Reduction in ALL cases (from 13.03.20-12.07-20, no new ALL cases which is <0.0001% probability based on observed rate from 20…	N/A
M. Alshahrani; G. Elyamany; Q. Sedick; W. Ibrahim; A. Mohamed; M. Othman; N. Al Thibani; O. Alsuhaibani; M. Al Amro; A. Gharawi; O. Al Sharif; Y. Elborai; F. Alabbas; A. Binhassan; M. AlMoshary; E. Al Mussaed; N. Alkhayat	2020	The Impact of COVID-19 Pandemic in Children With Cancer: A Report From Saudi Arabia	Saudi Arabia	HIC	Cross Sectional Study	Pediatric oncology patients in Saudi Arabia	Clinical outcomes, care delivery	Of 204 cancer patients, 60.4% were receiving ongoing chemotherapy for leukemia/lymphoma and 39.6% for solid tumors. 68.7% of patients receiving ongoing chemotherapy and the remainder of patients were in remission or on regular follow up. 60.5% reported a delay in treatment due to hospital cancellation of appointments for reasons including: cancelling appointment (53.3% of patients), limited capac…	Low	Selection bias - participants were mostly recruited during a survey at a tertiary institution
N. Ahmad; M. Eltawel; W. M. Khan; M. F. Essa; T. Alharbi; R. Al-Sudairy	2020	COVID-19 in Pediatric Cancer Patients: How Concerned We Should Be? Lessons Learned from a Single Center in Middle East	Saudi Arabia	HIC	Cohort Study	Pediatric cancer patients in Riyadh, Saudi Arabia	Clinical outcomes	Chemotherapy delayed for patients with byphenotypic leukemia (out of 6 patients on active cancer treatment). Once COVID-19 screen came back as negative, resumed chemotherapy as per schedule. 14 yo girl post-transplant for AML develoepd new onset lymphopenia with COVID-19 - took 4 weeks to recover. Elective Hickman line removal was delayed and 6 weeks on, was still postive.	Low
A. Faura; S. Rives; A. Lassaletta; E. Sebastian; L. Madero; J. Huerta; M. Garcia-Morin; A. P. Martinez; L. Sisinni; I. Astigarraga; P. Velasco; L. Gros; L. Moreno; A. Carbone; C. Rodriguez-Vigil; S. Riesco; M. D. C. Mendoza; E. G. Macias; M. Trabazo; M. Torrent; I. Badell; J. L. Fuster; N. Dominguez-Pinilla; A. Juan Ribelles; V. Perez-Alonso; M. Fernandez Sanmartin; M. Baragano; M. Gorostegui; S.…	2020	Initial report on Spanish pediatric oncologic, hematologic, and post stem cell transplantation patients during SARS-CoV-2 pandemic	Spain	HIC	Cohort Study	Pediatric oncology patients in Spain	Interruption of cancer treatment, Mortality, Critical Care	48% experienced interrupted cancer treatment, fears of delayed diagnosis	Low	Small sample size, retrospective data collection
A. E. Darlington; J. E. Morgan; R. Wagland; S. C. Sodergren; D. Culliford; A. Gamble; B. Phillips	2021	COVID-19 and children with cancer: Parents' experiences, anxieties and support needs	UK	HIC	Cross Sectional Study	Parents/caregivers of pediatric oncology patients in the UK	Concerns about the safety of hospitals during covid (risk of infection), psychosocial concerns due to lockdown, concerns of suboptimal patient care.	For two‐thirds (69.6%) of participants, hospital was no longer considered safe. Parents received information from their clinical team (48.8%) and accessed information on social media (83.9%), which, for some, led to feeling anxious (40.6% of those who accessed social media information). Many parents indicated they isolated their child, except from immediate family (81.9%). Parents also worried ab…	Low	Selection/self-selection bias - participants were mostly recruited via facebook/twitter advertisements.
E. W. Dyson; C. L. Craven; M. M. Tisdall; G. A. James	2020	The impact of social distancing on pediatric neurosurgical emergency referrals during the COVID-19 pandemic: a prospective observational cohort study	UK	HIC	Letter/opinion paper	All patients referred to the acute pediatric neurosurgery service in UK	Change in care delivery (referral volume and patterns) duringd lockdown in the UK	Absolute decrease of oncology referrals from 5 to 7 (pre-pandemic to pandemic period - Marc 25 2019-May 5th 2019 and March 23 2020-May 3 2020). Not statistically significant to suggest that serious, time-critical pathology are being inappropriately kept away from hospital as a result of social distancing	Very Low	Very low is the suggested GRADE allocation for letters to the editor
A. F. O'Neill; C. B. Wall; C. Roy-Bornstein; L. Diller	2020	Timely pediatric cancer diagnoses: An unexpected casualty of the COVID-19 surge	USA - Boston	HIC	Case Report	Pediatric oncology patients in Boston, USA	Care Delivery	No changes in emergency surgery From yearly trends in new-pt numbers, 25% increase in new-patient diagnoses comparing Jan-Feb 2019 versus 2020. 59% decline in new cases from 09/2019-02/2020 to 03/2020-05/2020. Decline was primarily found in location patients and not secondary to decrease in regional, national, or international referrals. With state reopening in June-July 2020, increase in new cas…	Very Low	Very low is the suggested GRADE allocation for all case reports
Gunadi; Y. Idham; V. M. W. Paramita; A. R. Fauzi; A. Dwihantoro; A. Makhmudi	2020	The Impact of COVID-19 pandemic on pediatric surgery practice: A cross-sectional study	USA - New York	HIC	Cross Sectional Study	Pediatric surgery patients in New York	Care delivery	Frequency of elective surgeries during the pandemic was lower than those of the last 3 months before the outbreak or before the pandemic (15 vs 30 vs 106) for oncology cases. Not the case for emergency oncological surgeries	Low
R. Offenbacher; M. A. Knoll; D. M. Loeb	2021	Delayed presentations of pediatric solid tumors at a tertiary care hospital in the Bronx due to COVID-19	USA - New York	HIC	Other - Chart Review	Pediatric solid tumour patients in Bronx	Number of delayed diagnoses	The 4 pts who presnted with solid tumours in April were treated without delays due to COVID-19	Low	Retrospective admission data
B. Gampel; A. Troullioud Lucas; L. Broglie; R. Gartrell-Corrado; M. Lee; J. Levine; M. Orjuela-Grimm; P. Satwani; J. Glade Bender; S. Roberts	2020	Covid-19 in pediatric hematology and oncology patients in New York City	USA - New York	HIC	Cohort Study	Pediatric Oncology patients in New York, USA	Clinical outcomes, care delivery	9 patients had treatment delay due to COVID-19 status - 2/3 of patients with cancer. Majority were due to decisions to defer planned treatment than directly due to complications of COVID infection	Moderate	Limited sample size
P. P. Madhusoodhan; J. Pierro; J. Musante; P. Kothari; B. Gampel; B. Appel; A. Levy; A. Tal; L. Hogan; A. Sharma; S. Feinberg; A. Kahn; A. Pinchinat; T. Bhatla; C. L. Glasser; P. Satwani; E. A. Raetz; K. Onel; W. L. Carroll	2021	Characterization of COVID-19 disease in pediatric oncology patients: The New York-New Jersey regional experience	USA - New York/New Jersey	HIC	Cohort Study	Patients =/< 21 yrs of age receiving anticancer therapy and who were COVID-19 positive - New York	Severity (using "disease severity score") and clinical course of COVID-19; identify clinical risk factors for severe disease, and course of COVID-19 on course of treatment; impact on staffing, testing policies, and delays in care delivery	12/13 sites were testing asymptomatic patients for COVID‐19 for multiple indications, commonest being prior to anesthesia for procedures (92%) or surgery (75%) Pediatric oncology staff commonly deployed to other areas - 2 sites felt that this impacted patient care. Clinic visits delayed or converted to telehealth visits at 12 sites 54% reported delays in chemotherapy, 6 sites noted cancer‐directe…	Moderate	Retrospective study
A. Schied; E. Trovillion; A. Moodley	2020	SARS-CoV-2 infection in a neutropenic pediatric patient with leukemia: Addressing the need for universal guidelines for treatment of SARS-CoV-2-positive, immunocompromised patients	USA - San Diego California	HIC	Case Report	6 yo girl with acute lymphoblastic lymphoma infected with SARS‐CoV‐2	Care delivery	Oral chemotherapy was held while neutropenic as per Children's Oncology Group AALL1131 protocol guidelines and while actively infected with the virus.	Very Low	Very low is the suggested GRADE allocation for all case reports
Y. Y. Ding; S. Ramakrishna; A. H. Long; C. A. Phillips; R. Montiel-Esparza; C. J. Diorio; L. C. Bailey; S. L. Maude; R. Aplenc; V. Batra; A. F. Reilly; S. R. Rheingold; N. J. Lacayo; K. M. Sakamoto; S. P. Hunger	2020	Delayed cancer diagnoses and high mortality in children during the COVID-19 pandemic	USA - Stanford and Philadelphia	HIC	Case Series	Pediatric cancer patients in Philadelphia and Stanford, USA - COVID negative	Care delivery	Five‐year historical mean of 2.96 days between new leukemia pts. No patients with a new leukemia diagnosis for 35 days (March 2, 2020, to April 6, 2020). The longest gap from 2015 to 2019 was 18 days Delays in diagnosis - factors include reluctance to seek care due to COVID, decreased referrals, diagnositc bias, transition to alternative evaluation methods (i.e., telemedicine)	Very Low	Very low is the suggested GRADE allocation for all case reports
M. Kourti; G. Markozannes; P. Bouka; E. Bouka; E. Ntzani; E. T. Petridou	2021	Pediatric cancer registration fluctuation in Greece due to COVID-19 pandemic and changes in health care delivery	Greece	HIC	Case Series	Pediatric cancer patients in Greece	Registration of cancer cases	Preliminary data show no deficit in overall number of cases registered (131 actual vs 130 expected based on previous 5 yr registrations). More leukemia cases were diagnosed during first 8 mo of 2020 (54 vs 49.4). Noticeable peak in July followed by deficit of incident cases during August (alertness to earlier diagnosis?) Survey among health presonnel for children with cancer showed possible delay…	N/A	Very Low
"Johnston EE, Martinez I, Davis ES, Caudill C, Richman J, Brackett J, Dickens DS, Kahn A, Schwalm C, Sharma A, Patel PA, Bhatia S, Levine JM, Wolfson JA, POCC Consortium"	2021	SARS-CoV-2 in Childhood Cancer in 2020: A Disease of Disparities.	US	HIC	Cohort Study	Pediatric oncology patients with COVID-19 throughout the US	Clinical outcomes and care delivery	Cancer therapy changes more common in patients with hematological malignancies than solid (48.1 vs 44.9, p<0.01). Treatment delays unrelated to cytopenia were more common in patients with hematologic (32.7%) than solid tumors (22.6%, P < .01); cytopenia-related delays were also more common among patients with hematologic malignancies (11.3% v 6.7%; P = .03).Hispanic patients faced a higher risk o…	Moderate	Observational Cohort
"Quarello P Ferrari A Mascarin M Milano GM Tornesello A Bertolotti M Spinelli M Pierobon M Perillo T Maule M Zecca M Pession A Fagioli F"	2021	Diagnostic Delay in Adolescents with Cancer During COVID-19 Pandemic: A New Price for Our Patients to Pay.	Italy	HIC	Cohort Study	Ped onc pts in Italy	Delay in diagnosis	Total number of cases (0-19 yrs) dropped by 20.6% (from 441 b/w 2015-2019 to 349 in 2020). A major reduction observed for adolescents (15–19 years) (−32.9%) and for adolescents with solid tumors (−56.4%, p = 0.03)	Low	Retrospective Cohort
"Erdmann F Wellbrock M Trubenbach C Spix C Schrappe M Schuz J Grabow D Eichinger M"	2021	Impact of the COVID-19 pandemic on incidence, time of diagnosis and delivery of healthcare among paediatric oncology patients in Germany in 2020: Evidence from the German Childhood Cancer Registry and a qualitative survey.	Germany	HIC	Other - Qualitative Study	0-17 yo ped onc patients in german childhood cancer registery	Delay in diagnosis	Found no difference - more or similar numbers of ped cancer pts were newly diagnosed each month throughout 2020 in comparison to previous 5 yrs. Qualitative survey results indicated diagnostic processes, timeliness of diagnosis, and delivery of treatment were hardly affected during COVID. But psychosocial and supportive care and non-urgent appts were reduced during lockdown periods	Moderate	Registry data + Qualitative study
"Kram DE Tooze JA Russell TB McLean TW"	2021	COVID-19-Related Reduction in Emergency Health Care Utilization Among Febrile Pediatric Oncology Patients.	US - North Carolina	HIC	Cohort Study	Ped patients with cancer	ED use	During first 5 mo of pandeimc, 25 ped onc pts with fever visited ED (compared to 65 in 2018 ad 2019, thus decreased by 62% and 58%). Higher percerntage of febrile ped onc pts (84%) admitted to hospital during pandemic compared to previous years (58%).	Moderate	Retrospective chart review
"Dvori M Elitzur S Barg A Barzilai-Birenboim S Gilad G Amar S Toledano H Toren A Weinreb S Goldstein G Shapira A Ash S Izraeli S Gilad O"	2021	Delayed diagnosis and treatment of children with cancer during the COVID-19 pandemic.	Israel	HIC	Cross Sectional Study	Children with cancer in Israel ped hematology-oncolgoy medical centers	Delay in diagnosis	17 pts identified, 9 FM. Ages ranges from 2-16 yrs. Patients experienced delays anywhere from 1 - 8 months and fell into one of following three categories. 1. Delay in diagnosis due to fear of exposure to COVID-19 ear; 2. Delay in diagnosis of oncological disease due to co-infection of COVID and attribution of oncological Sx to infection; 3. Delay in treatment of pts already diagnosed with oncolo…	Very Low	Survey, very small sample size
"Cox JA Karlson CW Dillard BC Collier AB 3rd"	2021	Impact of COVID-19 Pandemic on Timing of Childhood Cancer Diagnoses.	US - Mississippit	HIC	Other - Observational Study	Childhood cancer pts	Delay in diagnosis	Decrease in ped onc pts diagnosed with cancer during March-May 2020 as compared to 32 months before pandemic (avg of 6.56 SD=2.23 before pandemic vs 2.33 SD=1.53, p=0.04 during the pandemic). Then saw spike in ped cancer pts diagnosed in June 2020 with initial COVID-19 months (16 new Dx in single month, p=0.02). This was diff compared to months of March-May in 2019 ad 2019 (p=.03). But numbers in…	Very Low	Registry data
"Mukkada S Bhakta N Chantada GL Chen Y Vedaraju Y Faughnan L Homsi MR Muniz-Talavera H Ranadive R Metzger M Friedrich P Agulnik A Jeha S Lam C Dalvi R Hessissen L Moreira DC Santana VM Sullivan M Bouffet E Caniza MA Devidas M Pritchard-Jones K Rodriguez-Galindo C Global Registry of COVID-19 in Childhood Cancer"	2021	Global characteristics and outcomes of SARS-CoV-2 infection in children and adolescents with cancer (GRCCC): a cohort study.	Many countries	N/A	Cohort Study	Ped onc pts or having received HSCT <19 yo (median - 8 yrs, IQR 4-13)\	Clinical outcomes and care delivery	Chemotherapy was withheld in 44.6% (487/1092) of pts receiving active therapy. Some mchanges to Tx occurred 609 (55·8%) patients on active therapy (least common in patients from UMICs compared with other income groups (p<0·0001), treatment according to plan common than for other income groups) Multivariable analysis showed that Tx modification was associated with UMICs (OR 0·5 [95% CI 0·3–0·7]; p…	High	Cohort, large sample size, global data
LMICs (both UMIC and LMICs)
L. Hambardzumyan; M. Badikyan; H. Grigoryan; A. Tadevosyan; T. Grigoryan; N. Martirosyan; M. Saaryan; A. Farmazyan; Y. Hakobyan; K. Meliksetyan; S. Danielyan; G. Tamamyan	2020	AML-335: Treating Hematologic Oncology Patients in the Developing World During the COVID-19 Pandemic	Armenia	UMIC	Case Report	Hematologic Oncology Patients in Armenia	Challenges in care delivery due to COVID-19	Main challenges were staff shortages (positive cases and direct contact with infected and elder staff were sent home) and supply chain disruptions and delays (HD-MTX infusions postponed, MTX measurements delayed for 3 months, bone marrow biopsy single use needles non-available for one month). Certain drugs and supplies increased in price (enoxaparin, isopropyl alcohol, PPE [surgical masks increas…	Very Low	Very low is the suggested GRADE allocation for all case reports
W. Wang; X. Liu; F. Zhang; I. Qiu; K. Hu	2020	Radiation therapy during the COVID-19 pandemic: Experience from Beijing, China	China	UMIC	Letter/opinion paper	Pediatric tumour patients undergoing radiotherapy in China	Radiation care delivery	Among 297 newly admitted patients, 31 had pediatric tumours (10.4%). Psychological counselling was provided for these patients, because COVID-19 worsened cooperation of pediatric patients with doctors. Radiotherapy for 51 pediatric patients was successffully completed, including 20 who were under treatment and 31 who were newly admitted	Low
M. A. Palomo-Colli; A. D. Fuentes-Lugo; S. R. Cobo-Ovando; L. Juarez-Villegas	2020	COVID-19 in Children and Adolescents With Cancer From a Single Center in Mexico City	Mexico	UMIC	Case Series	Pediatric oncology patients in Mexico City	COVID-19 outcomes in pediatric oncology patients	Routine workload capacity reduced to 50%. However, a similar number of appointments, procedures, chemotherapy infusions, and chemotherapy sessions have been performed andmajor oncoglogical surgeries were not delayed in most cases.	Very Low	Very low is the suggested GRADE allocation for all case reports
R. Kebudi; N. Kurucu; D. Tugcu; S. Hacisalihoglu; T. Fisgin; S. Ocak; G. Tokuc; G. Nihal Ozdemir; C. Bozkurt; D. Ince; S. Aras; A. Aycicek; B. A. Aksoy; N. Karadas; G. Ozturk; M. F. Orhan; E. Ataseven; S. Akbayram; E. Yilmaz; O. Tufekci; S. Vural; A. Akyay; A. C. Ayhan; S. Kilic; V. H. Uzel; Y. Duzenli; E. G. Kazanci; C. Acipayam; M. Elli; A. Tanyeli; Z. Karakas; A. Somer; A. Kara	2021	COVID-19 infection in children with cancer and stem cell transplant recipients in Turkey: A nationwide study	Turkey	UMIC	Cross Sectional Study	Pediatric patients with cancer and stem cell transplant recipients in all centers in Turkey	Characteristics of COVID-19	Chemotherapy courses interrupted in 32 pts and delayed with median of 15 (3-45) d
M. T. Kutluk; F. Ahmed; M. Kirazli; I. Y. Bajin; E. Mungen; S. Ekinci; F. Yildiz	2020	The effect of the COVID-19 pandemic on paediatric cancer care: Lessons learnt from a major paediatric oncology department in Turkey	Turkey	UMIC	Cohort Study	Pediatric cancer patients (</= 18 yo) in Turkey admitted to the pediatric oncology department at Hacettepe University	Outpatient visits, number in-patients, surgical procedures, chemotherapies, imaging studies, and radiotherapy	Outpatient visits to pediatric oncology = 5515 (mean = 34.7 pts/day); lower than prior year control period (50.2 pts/day; 29.6% decrease, p<0.0001) Mean number of inpatients = 17.7 pts/day; lower than control (23.8 pts/day; 25.5% decrease, p < 0.00001) Decreased number of chemotherapies (x = 14.19/day vs 17.92; p<0.0001), number of radiotherapies (x=6.04/day vs 6.79, p=0.035), surgical procedures…
P. Rathore; S. Kumar; Shweta; N. Singh; V. Krishnapriya; A. Thankachan; N. Haokip; S. Bhopale; B. K. Ratre; S. Bhatnagar	2020	A Child with Acute Lymphoblastic Leukemia in Institutional Isolation during the COVID Pandemic: A Multifaceted Responsibility	India	LMIC	Case Report	Child with Leukemia in India - 10 yo	Care delivery, fear of stigma	Psychosocial concerns, need for clear and empathetic communication raised	Very Low	Very low is the suggested GRADE allocation for all case reports
A. Trehan; R. Jain; D. Bansal	2020	Oncology care in a lower middle-income country during the COVID-19 pandemic	India	LMIC	Case Report	A 2000 bed hospital in North India	Reduced/Delayed diagnosis	The median symptom‐diagnosis interval for children with ALL was 30 days (IQR 10‐60; n = 23) in prelockdown period as compared to 22.5 days (IQR: 11‐52.5; n = 14) in lockdown (P = .37). During 6 wks of lockdown, registered 34 new pts in 6 weeks as compared to 58 in 6 weeks before lockdown Several patients are unable to come to the hospital and morbidity is expected to increase	Very Low	Very low is the suggested GRADE allocation for all case reports
S. Ganguly; S. Bakhshi	2021	Teleconsultations and Shared Care in Pediatric Oncology During COVID-19	India	LMIC	Letter/opinion paper	Pediatric oncology pts in India	Clinical outcomes and efficacy of telemedicine	All childhood cancer survivors followed telephonically and chemotherapy plans for pts adrafted (families advised to undergo chemotherapy at local healthcare institutions, some had difficulties with obtaining medications) During April-July 2020, number of teleconsultations rose from 32 April 2020 to 197 in July 2020. Sig. decrease in number of routine outpatient consultations (39% as compared to s…						Yellow = pt didnt COVID
D. Pushpam; S. Bakhshi; S. Agarwala	2020	Chemotherapy adaptations in a referral tertiary care center in India for ongoing therapy of pediatric patients with solid tumors during COVID19 pandemic and lockdown	India	LMIC	Letter/opinion paper	Pediatric patients with solid tumours in India	Care delivery	Improvements in telehealth recommended, deferral of cancer treatment based on proximity to hospital	Very Low	Very low is the suggested GRADE allocation for letters to the editor
R. B. Nerli; A. C. Sanikop; M. Sharma; S. C. Ghagane	2020	COVID-19 pandemic: A challenge to a child with cancer	India	LMIC	Case Report	Child with tumour in India	Clinical outcomes, care delivery	4.5 yo child with bilteral Wilms tumour was on adjuvant therapy after bilateral nephron sparing surgery. COVID pandemic interrupted up chemotherapy causing 1.5 cm swelling (malignant lesion). Had to be excised before Tx could continue	Very Low	Very low is the suggested GRADE allocation for letters to the editor
S. Totadri; H. N. Srinivasan; L. L. Joseph; D. Boddu; P. Suresh Kochath; M. Moorthy; L. G. Mathew; R. R. John	2021	The Unique Balancing Act of Managing Children With Cancer and COVID-19 Infection: A Single Center Experience From South India	India	LMIC	Other - File Review	Children with cancer that tested positive for COVID-19 - South India	Clinical outcomes	Median delay of 32.5 days to administer the next cycle of chemotherapy in patients who acquired COVID-19 during cancer treatment
J. Mirlashari; F. Ebrahimpour; W. J. Salisu	2021	War on Two Fronts: Experience of Children with Cancer and Their Family During COVID-19 Pandemic in Iran	Iran	LMIC	Other - Qualitative Study	Parents, children, and nurses in pediatric oncology in Tehran, Iran	Clinical and family perspectives of COVID	3 themes identified - one was care system confusion and decreased quality of care. Specifically, sacrificing children and family's needs due to concentration on COVID-19 prevention, confusion about issuing and implementing instructions, continued communication and emotional support.	Low
K. T. Meybodi; Z. Habibi; F. Nejat	2021	The effects of COVID-19 pandemic on pediatric neurosurgery practice and training in a developing country	Iran	LMIC	Case Series	Children undergoing neurosurgical procedures for tumours	Number of surgeries pre and during pandemic	15 infratentorial tumour surgeries in 2019 (March - June), 12 in 2020; 13 supratentorial tumour surgeries in 2019, 20 in 2020; 6 spinal cord tumour surgeries in 2019, 4 in 2020; 4 skull tumour surgeries in 2019, 2 in 2020; 3 CVJ tumour surgeries in 2019, 0 in 2020 Overall 31% drecrease in rate of surgeires compared to 2020
M. I. Sajid; S. Altaf; N. Mushtaq; A. Belgaumi; Z. Fadoo	2021	Pediatric hematology oncology during SARS-CoV-2: A brief communication of 28 patients and changes in clinical practice from a single institute in Pakistan	Pakistan	LMIC	Case-Control Study	Pediatric hematology/oncology patients in Pakistan	Clinical presentations	Testing every febrile neutropenic patient for COVID-19 was an additional cost - burdensone for most self-paying families Due to shared inpatient space, cascade of exposed contacts with multiple children require isolation and testing Teleconsultations and receiving prescriptions challenging for patients with no telephone or Internet contact Families from out of city were most affected due to lack …
U.-A. Rahat; M. Faizan	2021	Challenges for pediatric hematology oncology in Pakistan during coronavirus pandemic	Pakistan	LMIC	Cross Sectional Study	Pediatric hematology oncology physicians in Pakistan. Physicians belonged to 14 centers around Pakistan (62% in public sector hospitals and 82% in hospitals with COVID-19 confirmed cases).	Delivery of care, provision of sercices at centers in Pakistan, PHO clinical practices.	From 96 pediatric hematologist-oncologists that the survery was sent to, 53 responded and 50 responses were valid 14% noted stopped regstering new patents with PHO during pandemic; 16% registering selective pts only 64% noted reductions in number of pts coming for routine chometherapies, 78% reductions for supportive care services, 70% reported closure of various PHO units. Many reported affected…
F. Traore; L. Couitchere; J. Michon; L. Hessissen	2021	Patient management in pediatric oncology during the COVID-19 pandemic: Report from francophone Africa	Many countries - Francophone Africa LMIC	N/A	Cross Sectional Study	Pediatric oncologists in francophone Africa	Clinical outcomes, care delivery	Blood supply shortages by 50%. No COVID care units in pediatric oncology centres. only 4% of centers have a special circulating route for children with cancer and reduction of number of patients occupting each room. PPE was provided by hospitals (70%) and donors (30%) insufficient in 80% of the centers Only 35% adapted their facilities for COVID-19: isolation room for patients suspected of being …	Moderate
L. Vasquez; C. Sampor; G. Villanueva; E. Maradiegue; M. Garcia-Lombardi; W. Gomez-García; F. Moreno; R. Diaz; A. M. Cappellano; C. A. Portilla; B. Salas; E. Nava; S. Brizuela; S. Jimenez; X. Espinoza; P. Y. Gassant; K. Quintero; S. Fuentes-Alabi; T. Velasquez; L. Fu	2020	Early impact of the COVID-19 pandemic on paediatric cancer care in Latin America	Many countries - Latin America LMIC	N/A	Cross Sectional Study	Paediatric patients in Latin America	To examine the potential impact of COVID-19 on the management of children with cancer in Latin America	Most reported that chemotherapy was administered for newly diagnosed (429 [95%]) and active ongoing (441 [97%]) treatment cases. Indefinite postponement or delay of surveillance consultations (405 [89%]), outpatient procedures (264 [58%]), cancer surgeries (206 [45%]), radiotherapy schedules (122 [33%]), outpatient consultations (119 [26%]), stem-cell transplantation (173 [73%]) and palliative ca…	Low	Selection bias- The survey was distributed through the Latin American Society of Pediatric Oncology (SLAOP) email list
R. Saab; A. Obeid; F. Gachi; H. Boudiaf; L. Sargsyan; K. Al-Saad; T. Javakhadze; A. Mehrvar; S. S. Abbas; Y. S. Abed Al-Agele; S. Al-Haddad; M. H. Al Ani; S. Al-Sweedan; A. Al Kofide; W. Jastaniah; N. Khalifa; E. Bechara; M. Baassiri; P. Noun; J. El-Houdzi; M. Khattab; K. Sagar Sharma; Y. Wali; N. Mushtaq; A. Batool; M. Faizan; M. R. Raza; M. Najajreh; M. A. Mohammed Abdallah; G. Sousan; K. M. Gh…	2020	Impact of the coronavirus disease 2019 (COVID-19) pandemic on pediatric oncology care in the Middle East, North Africa, and West Asia region: A report from the Pediatric Oncology East and Mediterranean (POEM) group	Many countries - POEM LMIC	N/A	Cross Sectional Study	Oncology centres across 19 countries in the POEM group	Care delivery	Restriction of off‐treatment visits in 31 centers (91%), on‐treatment visits restricted to absolutely essential in 17 centers (50%), delays in chemotherapy visits in 10 centers (29%), delays in tumor surgery or radiation therapy visits in 15 centers (44%), restrictions on new pediatric oncology patients in 8 centers (24%). Acceptance of new patients restricted in 31% of LMIC centers (n = 4), 20% …	Low	Generalisability issues, self-selection bias of survey respondents
S. K. Rahul; M. K. Gupta; D. Chaubey; D. Kumar; R. Keshri; V. Kumar; V. D. Upadhyaya	2020	Pediatric surgery during coronavirus disease lockdown: Multicenter experience from North India	India	LMIC	Cohort Study	Pediatric onclogy pts operated at 4 tertiary care centers in North India in 3 different states during COVID-19 locodwn	Pediatric surgery outcomes (for our study, specifically for tumours)	Overall, decreased number of surgeries done before and during lockdown period of 55 days ( 7 indications for surgery for tumour vs 3 during lockdown)
"Sharma J Mahajan A Bakhshi S Patil V Verma N Radhakrishnan V Singh A Kayal S Seth R Pushpam D Arora RS"	2021	The impact of COVID-19 pandemic on access to treatment for children with cancer in India and treating center practices.	India	LMIC	Other - Observational Study	Ped onc pts in India	Service delivery	From 30 centers, 1146 pts with childhood cancer reported. Registration was 67.4 and 35.5 pts during pre and post lockdown (decline of 47.9%). Differed by distance (p=0.001) and lesser older age (p=0.1). 36.1% of pts experienced delays post-lockdown chemotherapy, surgery, radiotherapy, and hematopoietic stem cell transplantation	Moderate
"Sindhu II Sarfraz S Shaheen N Khan A Saeed H"	2021	Impact of COVID-19 Pandemic on Treatment of Pediatric Oncology Patients: Report from Resource-limited Setting.	Pakistan	LMIC	Other - Chart Review	Ped onc pts in India	Treatment delay	From 258 pts, 105 had delays in chemotherapy (40.7%), 9 (3.5) had delays in surgery, 4 (1.6) had delays in radiotherapy, 118 (45.7) had delays in treatment	Low
"Parambil BC Moulik NR Dhamne C Dhariwal N Narula G Vora T Prasad M Chichra A Jatia S Chinnaswamy G Banavali S"	2021	COVID-19 in Children with Cancer and Continuation of Cancer-Directed Therapy During the Infection	India	LMIC	Cohort Study	Peds <15 yrs on active cancer treatment and detected with COVID until September 15, 2020	Clinical outcomes + delays	Scheduled risk-directed Tx with median delay of 14 d (range 0-48 d) with no increased toxicities. Delay of 2 wk in starting consolidation in 3 patients who were near completion of induction at the time of COVID-19 diagnosis b/c of delay in bone marrow studies and low counts. Planned surgery delayed in 9 pts due to COVID of which 2 pts had interim cycles of IV chemo till recovery, and rest operate…
"Raza MR Maqsood S Rana ZA Hamid H Yasmeen N Rehman MFU Iqbal R Ashraf MS"	2021	Impact of COVID-19 on the Children with Cancer in 6 Pediatric Oncology Units (POU's) of Pakistan-a Multi-Center Study.	Pakistan	LMIC	Cohort Study	Ped onc pts in Pakistan	Treatment delay, abandonment, and pt influx	Delay in treatment occurred in 24/59 (40.6%) of COVID positive pts leading to rescheduling of chemotherapies and delay in surgeries and radiations. Reason for decline in registration of new ped onc cases: family memvers scared of exposure of COVID, travelling issues due to lockdown, economic duress (b/c of crisis and loss of daily wages), disruptions in social amenities adding to the effect broug…
"Bansal R Aishwarya A Rao R Christy MC Sen M Regani H Bagai P Reddy VA Mulay K Bongoni P Honavar SG"	2021	Impact of COVID-19 nationwide lockdown on retinoblastoma treatment and outcome: A study of 476 eyes of 326 children.	India	LMIC	Other - Observational Study	Ped onc pts in India	Clinical outcomes and treatments	Distance major deterrant to follow-up for 148 pts (46%) including 42 international pts (13%) who lived >1000 km from treatment center. Pts in middle class (43%, 141 pts) and lower class (n=133, 41%) were largely affected. Of 476 eyes undergoing active management, 205 (63%) pts returned for follow-up after mean delay of 45.8 ± 24.3 weeks. Disease activity remained unchanged 26 (30%) or worsened 49…

## Sheet: References
1	Hambardzumyan L, Badikyan M, Grigoryan H, et al. AML-335: Treating Hematologic Oncology Patients in the Developing World During the COVID-19 Pandemic. Clin Lymphoma Myeloma Leuk 2020; 20: S204–5.
2	Wang W, Liu X, Zhang F, Qiu J, Hu KE. Radiation Therapy During the COVID-19 Pandemic: Experience from Beijing, China. In Vivo 2020; 34: 1675–80.
3	Palomo-Collí MÁ, Fuentes-Lugo AD, Cobo-Ovando SR, Juárez-Villegas L. COVID-19 in Children and Adolescents With Cancer From a Single Center in Mexico City. J Pediatr Hematol Oncol 2021; 43: e1047–8.
4	Kebudi R, Kurucu N, Tuğcu D, et al. COVID-19 infection in children with cancer and stem cell transplant recipients in Turkey: A nationwide study. Pediatr Blood Cancer 2021; 68: e28915.
5	Kutluk MT, Ahmed F, Kirazlı M, et al. The effect of the COVID-19 pandemic on paediatric cancer care: lessons learnt from a major paediatric oncology department in Turkey. Ecancermedicalscience 2021; 15: 1172.
6	Rathore P, Kumar S, Shweta, et al. A Child with Acute Lymphoblastic Leukemia in Institutional Isolation during the COVID Pandemic: A Multifaceted Responsibility. Indian J Palliat Care 2020; 26: S170–2.
7	Trehan A, Jain R, Bansal D. Oncology care in a lower middle-income country during the COVID-19 pandemic. Pediatr Blood Cancer 2020; 67: e28438.
8	Ganguly S, Bakhshi S. Teleconsultations and Shared Care in Pediatric Oncology During COVID-19. Indian J Pediatr 2021; 88: 1–2.
9	Pushpam D, Bakhshi S, Agarwala S. Chemotherapy adaptations in a referral tertiary care center in India for ongoing therapy of pediatric patients with solid tumors during COVID19 pandemic and lockdown. Pediatric Blood & Cancer. 2020; 67. DOI:10.1002/pbc.28428.
10	Nerli RB, Sanikop AC, Sharma M, Ghagane SC. COVID-19 pandemic: A challenge to a child with cancer. Pediatr. Blood Cancer. 2020; 67: e28512.
11	Totadri S, Srinivasan HN, Joseph LL, et al. The Unique Balancing Act of Managing Children With Cancer and COVID-19 Infection: A Single Center Experience From South India. J Pediatr Hematol Oncol 2021; published online March 23. DOI:10.1097/MPH.0000000000002148.
12	Mirlashari J, Ebrahimpour F, Salisu WJ. War on Two Fronts: Experience of Children with Cancer and Their Family During COVID-19 Pandemic in Iran. J Pediatr Nurs 2021; 57: 25–31.
13	Meybodi KT, Habibi Z, Nejat F. The effects of COVID-19 pandemic on pediatric neurosurgery practice and training in a developing country. Childs Nerv Syst 2021; 37: 1313–7.
14	Sajid MI, Altaf S, Mushtaq N, Belgaumi A, Fadoo Z. Pediatric hematology oncology during SARS-CoV-2: A brief communication of 28 patients and changes in clinical practice from a single institute in Pakistan. Pediatr. Blood Cancer. 2021; 68: e28527.
15	Rahat Ul-Ain, Faizan M. Challenges for pediatric hematology oncology in Pakistan during coronavirus pandemic. Pediatr Blood Cancer 2021; 68: e28600.
16	Traoré F, Couitchere L, Michon J, Hessissen L. Patient management in pediatric oncology during the COVID-19 pandemic: Report from francophone Africa. Pediatr. Blood Cancer. 2021; 68: e28571.
17	Vasquez L, Sampor C, Villanueva G, et al. Early impact of the COVID-19 pandemic on paediatric cancer care in Latin America. Lancet Oncol 2020; 21: 753–5.
18	Saab R, Obeid A, Gachi F, et al. Impact of the coronavirus disease 2019 (COVID-19) pandemic on pediatric oncology care in the Middle East, North Africa, and West Asia region: A report from the Pediatric Oncology East and Mediterranean (POEM) group. Cancer 2020; 126: 4235–45.
19	Rahul SK, Gupta MK, Chaubey D, et al. Pediatric surgery during coronavirus disease lockdown: Multicenter experience from North India. Formosan Journal of Surgery 2020; 53: 216.
20	Sharma J, Mahajan A, Bakhshi S, et al. The impact of COVID-19 pandemic on access to treatment for children with cancer in India and treating center practices. Cancer 2022; 128: 579–86.
21	Sindhu II, Sarfraz S, Shaheen N, Khan A, Saeed H. Impact of COVID-19 Pandemic on Treatment of Pediatric Oncology Patients: Report from Resource-limited Setting. J Coll Physicians Surg Pak 2021; 31: 1372–4.
22	Parambil BC, Moulik NR, Dhamne C, et al. COVID-19 in Children with Cancer and Continuation of Cancer-Directed Therapy During the Infection. Indian J Pediatr 2021; published online Aug 11. DOI:10.1007/s12098-021-03894-3.
23	Raza MR, Maqsood S, Rana ZA, et al. Impact of COVID-19 on the Children with Cancer in 6 Pediatric Oncology Units (POU’s) of Pakistan-a Multi-Center Study. Cancer Invest 2021; : 1–11.
24	Bansal R, Aishwarya A, Rao R, et al. Impact of COVID-19 nationwide lockdown on retinoblastoma treatment and outcome: A study of 476 eyes of 326 children. Indian J Ophthalmol 2021; 69: 2617–24.
25	Rouger-Gaudichon J, Thébault E, Félix A, et al. Impact of the First Wave of COVID-19 on Pediatric Oncology and Hematology: A Report from the French Society of Pediatric Oncology. Cancers 2020; 12. DOI:10.3390/cancers12113398.
26	Rouger-Gaudichon J, Gariazzo L, Thébault E, et al. Impact of COVID-19 on cancer care: A survey from the French Society of Pediatric Oncology (SFCE). Pediatr Blood Cancer 2021; 68: e28554.
27	Donath H, Zielen S, Wittekindt B, et al. Effects of the SARS-CoV2-Lockdown on Pediatric Care in the Rhine-Main Area. Klin Padiatr 2021; 233: 31–6.
28	Parasole R, Stellato P, Conter V, et al. Collateral effects of COVID-19 pandemic in pediatric hematooncology: Fatalities caused by diagnostic delay. Pediatr Blood Cancer 2020; 67: e28482.
29	Ferrari A, Zecca M, Rizzari C, et al. Children with cancer in the time of COVID-19: An 8-week report from the six pediatric onco-hematology centers in Lombardia, Italy. Pediatr. Blood Cancer. 2020; 67: e28410.
30	Bisogno G, Provenzi M, Zama D, et al. Clinical Characteristics and Outcome of Severe Acute Respiratory Syndrome Coronavirus 2 Infection in Italian Pediatric Oncology Patients: A Study From the Infectious Diseases Working Group of the Associazione Italiana di Oncologia e Ematologia Pediatrica. J Pediatric Infect Dis Soc 2020; 9: 530–4.
31	Chiaravalli S, Ferrari A, Sironi G, et al. A collateral effect of the COVID-19 pandemic: Delayed diagnosis in pediatric solid tumors. Pediatr Blood Cancer 2020; 67: e28640.
32	Amicucci M, Canesi M, Rostagno E, et al. How we have protected our patients: The Italian pediatric onco-hematology units’ response to the COVID-19 pandemic. Pediatr Blood Cancer 2020; 67: e28505.
33	Amicucci M, Canesi M, Rostagno E, et al. Management of the Covid-19 epidemic in Italian Pediatric Hematology and Oncology centers: a nurse-led AIEOP national survey. Prof Inferm 2020; 73: 270–7.
34	Balduzzi A, Brivio E, Rovelli A, et al. Lessons after the early management of the COVID-19 outbreak in a pediatric transplant and hemato-oncology center embedded within a COVID-19 dedicated hospital in Lombardia, Italy. Estote parati. Bone Marrow Transplant 2020; 55: 1900–5.
35	Raucci U, Musolino AM, Di Lallo D, et al. Impact of the COVID-19 pandemic on the Emergency Department of a tertiary children’s hospital. Ital J Pediatr 2021; 47: 21.
36	Marcia M, Vania B, Pruccoli G, et al. Acute lymphoblastic leukemia onset in a 3-year-old child with COVID-19. Pediatr. Blood Cancer. 2020; 67: e28423.
37	Al-Haddad F, Ali A, Al-Sharrah D, Atyani S, Saleh H, Mullah-Ali AMA. Newly Diagnosed Acute Lymphoblastic Leukemia in a Child with COVID-19 Complicated By MIS-C: A Case Report from Kuwait. Blood 2020; 136: 24–5.
38	Kaspers GJL. COVID-19: how will this impact children with cancer, now and in the future? Expert Rev Anticancer Ther 2020; 20: 527–9.
39	Jarvis KB, Lind A, LeBlanc M, Ruud E. Observed reduction in the diagnosis of acute lymphoblastic leukaemia in children during the COVID-19 pandemic. Acta Paediatr 2021; 110: 596–7.
40	Alshahrani M, Elyamany G, Sedick Q, et al. The Impact of COVID-19 Pandemic in Children With Cancer: A Report From Saudi Arabia. Health Serv Insights 2020; 13: 1178632920984161.
41	Ahmad N, Eltawel M, Khan WM, Essa MF, Alharbi T, Al-Sudairy R. COVID-19 in Pediatric Cancer Patients: How Concerned We Should Be? Lessons Learned From a Single Center in Middle East. J Pediatr Hematol Oncol 2021; 43: 279–80.
42	Faura A, Rives S, Lassaletta Á, et al. Initial report on Spanish pediatric oncologic, hematologic, and post stem cell transplantation patients during SARS-CoV-2 pandemic. Pediatr. Blood Cancer. 2020; 67: e28557.
43	Darlington A-SE, Morgan JE, Wagland R, et al. COVID-19 and children with cancer: Parents’ experiences, anxieties and support needs. Pediatr Blood Cancer 2021; 68: e28790.
44	Dyson EW, Craven CL, Tisdall MM, James GA. The impact of social distancing on pediatric neurosurgical emergency referrals during the COVID-19 pandemic: a prospective observational cohort study. Childs Nerv Syst 2020; 36: 1821–3.
45	O’Neill AF, Wall CB, Roy-Bornstein C, Diller L. Timely pediatric cancer diagnoses: An unexpected casualty of the COVID-19 surge. Pediatr. Blood Cancer. 2020; 67: e28729.
46	Gunadi, Idham Y, Paramita VMW, Fauzi AR, Dwihantoro A, Makhmudi A. The Impact of COVID-19 pandemic on pediatric surgery practice: A cross-sectional study. Ann Med Surg (Lond) 2020; 59: 96–100.
47	Offenbacher R, Knoll MA, Loeb DM. Delayed presentations of pediatric solid tumors at a tertiary care hospital in the Bronx due to COVID-19. Pediatr Blood Cancer 2021; 68: e28615.
48	Gampel B, Lucas AT, Broglie L, et al. COVID-19 in Pediatric Hematology and Oncology Patients in New York City. Pediatr Blood Cancer 2020; : S36–S36.
49	Madhusoodhan PP, Pierro J, Musante J, et al. Characterization of COVID-19 disease in pediatric oncology patients: The New York-New Jersey regional experience. Pediatr Blood Cancer 2021; 68: e28843.
50	Schied A, Trovillion E, Moodley A. SARS-CoV-2 infection in a neutropenic pediatric patient with leukemia: Addressing the need for universal guidelines for treatment of SARS-CoV-2-positive, immunocompromised patients. Pediatr. Blood Cancer. 2020; 67: e28546.
51	Ding Y-Y, Ramakrishna S, Long AH, et al. Delayed cancer diagnoses and high mortality in children during the COVID-19 pandemic. Pediatr. Blood Cancer. 2020; 67: e28427.
52	Kourti M, Markozannes G, Bouka P, Bouka E, Ntzani E, Petridou ET. Pediatric cancer registration fluctuation in Greece due to COVID-19 pandemic and changes in health care delivery. Pediatr Blood Cancer 2021; 68: e28777.
53	Johnston EE, Martinez I, Davis ES, et al. SARS-CoV-2 in Childhood Cancer in 2020: A Disease of Disparities. J Clin Oncol 2021; 39: 3778–88.
54	Quarello P, Ferrari A, Mascarin M, et al. Diagnostic Delay in Adolescents with Cancer During COVID-19 Pandemic: A New Price for Our Patients to Pay. J Adolesc Young Adult Oncol 2021; published online Oct 22. DOI:10.1089/jayao.2021.0057.
55	Erdmann F, Wellbrock M, Trübenbach C, et al. Impact of the COVID-19 pandemic on incidence, time of diagnosis and delivery of healthcare among paediatric oncology patients in Germany in 2020: Evidence from the German Childhood Cancer Registry and a qualitative survey. The Lancet Regional Health - Europe. 2021; : 100188.
56	Kram DE, Tooze JA, Russell TB, McLean TW. COVID-19-Related Reduction in Emergency Health Care Utilization Among Febrile Pediatric Oncology Patients. J Pediatr Hematol Oncol 2021; published online July 1. DOI:10.1097/MPH.0000000000002243.
57	Dvori M, Elitzur S, Barg A, et al. Delayed diagnosis and treatment of children with cancer during the COVID-19 pandemic. Int J Clin Oncol 2021; 26: 1569–74.
58	Cox JA, Karlson CW, Dillard BC, Collier AB 3rd. Impact of COVID-19 Pandemic on Timing of Childhood Cancer Diagnoses. J Pediatr Hematol Oncol 2021; 43: e1244–6.
59	Mukkada S, Bhakta N, Chantada GL, et al. Global characteristics and outcomes of SARS-CoV-2 infection in children and adolescents with cancer (GRCCC): a cohort study. Lancet Oncol 2021; 22: 1416–26.
60	Cleto-Yamane TL, Rodrigues-Santos G, de Magalhães-Barbosa MC, et al. Screening of COVID-19 in outpatient children with cancer or solid organ transplantation: preliminary report. Eur J Pediatr 2021; 180: 3237–41.
61	Zhao Y, Zhao W, Wang A, et al. First Case of Coronavirus Disease 2019 in Childhood Leukemia in China. Pediatr Infect Dis J 2020; 39: e142–5.
62	Wang Z, Shen Y, Jin R, et al. The Status of Pediatric Patients With Hematological Malignancy During COVID-19 Pandemic in Wuhan City, China. J Pediatr Hematol Oncol 2021; published online March 31. DOI:10.1097/MPH.0000000000002133.
63	Wang S-M, Tao F, Hou Y, et al. Screening of SARS-CoV-2 in 299 Hospitalized Children with Hemato-oncological Diseases: A Multicenter Survey in Hubei, China. Curr Med Sci 2020; 40: 642–5.
64	Sánchez-Jara B, Torres-Jiménez AR, Del Campo-Martinez M de LA, et al. Clinical characteristics and evolution of pediatric patients with acute leukemia and SARS-COV2 virus infection in a third level hospital in Mexico. Pediatric Hematology Oncology Journal 2021; 6: 42–8.
65	Flores V, Miranda R, Merino L, et al. SARS-CoV-2 infection in children with febrile neutropenia. Ann Hematol 2020; 99: 1941–2.
66	López-Aguilar E, Cárdenas-Navarrete R, Simental-Toba A, et al. Children with cancer during COVID-19 pandemic: Early experience in Mexico. Pediatr. Blood Cancer. 2021; 68: e28660.
67	Montoya J, Ugaz C, Alarcon S, et al. COVID-19 in pediatric cancer patients in a resource-limited setting: National data from Peru. Pediatr Blood Cancer 2021; 68: e28610.
68	Balashov D, Trakhtman P, Livshits A, et al. SARS-CoV-2 convalescent plasma therapy in pediatric patient after hematopoietic stem cell transplantation. Transfus Apher Sci 2021; 60: 102983.
69	Kamit F, Malbora B, Atay A, Bayirli DT, Bektas M. A Fatal Case of COVID-19 in a Child with ALL: A Cytokine Storm and Hyperferritinemic MODS. Journal of Child Science 2021; 10: e240–5.
70	Hu Y-J, Zhang J-M, Chen Z-P. Experiences of practicing surgical neuro-oncology during the COVID-19 pandemic. J Neurooncol 2020; 148: 199–200.
71	Zhang A, Hu Q, Liu A, et al. Prevention of COVID-19 infection in a pediatric oncology ward in Wuhan. Pediatr Blood Cancer 2020; 67: e28424.
72	Arous R, Djillali IS, Rouis NO, et al. High mortality of COVID-19 in children with cancer in a single center in Algiers, Algeria. Pediatr Blood Cancer 2021; 68: e28898.
73	Ebeid FSE, Ragab IA, Elsherif NHK, et al. COVID-19 in Children With Cancer: A Single Low-Middle Income Center Experience. J Pediatr Hematol Oncol 2021; 43: e1077–81.
74	Hamdy R, El-Mahallawy H, Ebeid E. COVID-19 infection in febrile neutropenic pediatric hematology oncology patients. Pediatr Blood Cancer 2021; 68: e28765.
75	Yadav SP, Wadhwa T, Thakkar D, Kapoor R, Rastogi N, Sarma S. COVID-19 reinfection in two children with cancer. Pediatr Hematol Oncol 2021; 38: 403–5.
76	Radhakrishnan V, Ovett J, Rajendran A, et al. COVID19 in children with cancer in low- and middle-income countries: Experience from a cancer center in Chennai, India. Pediatr Hematol Oncol 2021; 38: 161–7.
77	Yadav SP, Thakkar D, Bhoyar RC, et al. Asymptomatic reactivation of SARS-CoV-2 in a child with neuroblastoma characterised by whole genome sequencing. IDCases 2021; 23: e01018.
78	Ramaswamy A, Nayak L, Roy Moulik N, et al. COVID-19 in cancer patients on active systemic therapy - Outcomes from LMIC scenario with an emphasis on need for active treatment. Cancer Med 2020; 9: 8747–53.
79	Shankar R, Radhakrishnan N, Dua S, et al. Convalescent plasma to aid in recovery of COVID-19 pneumonia in a child with acute lymphoblastic leukemia. Transfus Apher Sci 2021; 60: 102956.
80	Radhakrishnan V, Gangopadhyay D. Repeat-positive SARS-CoV-2 in a child with cancer. Pediatr Blood Cancer 2021; 68: e28744.
81	Pandrowala A, Panchal H, Mudaliar S, et al. SARS-CoV-2-related multisystem inflammatory syndrome in an immunocompromised child with leukemia. Pediatr Blood Cancer 2021; 68: e28995.
82	Cakiroglu S, Yeltekin C, Fisgin T, Oner OB, Aksoy BA, Bozkurt C. Are the Anxiety Levels of Pediatric Hematology-Oncology Patients Different From Healthy Peers During the COVID-19 Outbreak? J Pediatr Hematol Oncol 2021; 43: e608–12.
83	Mehrvar A, Qaddoumi I, Tashvighi M, et al. Treatment and outcomes of pediatric patients with cancer and COVID-19 at MAHAK pediatric cancer treatment and research center, Tehran, Iran. Semin Oncol 2021; published online Sept 8. DOI:10.1053/j.seminoncol.2021.09.003.
84	Shahid S, Jabbar N, Mansoor N, Rafiq N, Maqsood S. Comparison of Clinical and Diagnostic Features of Pediatric Oncology Patients With or Without COVID-19 Infection: A Retrospective Chart Review. J Pediatr Hematol Oncol 2021; published online Sept 6. DOI:10.1097/MPH.0000000000002303.
85	Gupta V, Saurabh VK, Sidar M, Aggarwal P. COVID-19 Infection in Children With Cancer: Not A Gloomy Picture. J Pediatr Hematol Oncol 2021; published online Oct 15. DOI:10.1097/MPH.0000000000002343.
86	Arafat A, Sadykova D, Ziatdinov A, Senek S, Samoilova N, Makarova T. COVID-19, Acute Lymphoblastic Leukemia, and Down Syndrome: A Short Review and a Case Report. Case Rep Oncol 2021; 14: 1031–9.
87	Hammad M, Shalaby L, Sidhom I, et al. Management and Outcome of Coronavirus Disease 2019 (COVID-19) in Pediatric Cancer Patients: A Single Centre Experience from a Developing Country. Clin Lymphoma Myeloma Leuk 2021; 21: e853–64.
88	Navaeian A, Mahmoudi S, Pourakbari B, et al. COVID-19 infection in children with underlying malignancies in Iran. J Basic Clin Physiol Pharmacol 2021; published online July 1. DOI:10.1515/jbcpp-2021-0057.
89	Corso MCM, Soares VJ, Amorim AMP, et al. SARS-CoV-2 in children with cancer in Brazil: Results of a multicenter national registry. Pediatr Blood Cancer 2021; 68: e29223.
90	Sneha LM, Tatapudi V, Scott JX, Suman FR, Gayathri SS, Jayaraman D. SARS-CoV-2 At diagnosis of acute lymphoblastic leukemia-Case series. To worry about COVID or leukemia? A developing country’s perspective. Pediatr. Blood Cancer. 2021; 68: e29124.
91	Fonseca EV, Pardo CA, Linares A, et al. Clinical Characteristics and Outcomes of a Cohort of Pediatric Oncohematologic Patients With COVID-19 Infection in the City of Bogotá, Colombia. Pediatr Infect Dis J 2021; 40: 499–502.
92	Bernar B, Kropshofer G, Crazzolara R, et al. SARS-CoV-2 infection in a 7-year-old girl with pancytopenia during acute lymphocytic leukemia maintenance therapy. Pediatr Blood Cancer 2020; 67: e28391.
93	Colaiacovo ML, Dakhallah N, Cortes CJ, et al. Comment on: ‘Acute lymphoblastic leukemia onset in a 3-year-old child with COVID-19’. DOI:10.22541/au.159986340.07540965.
94	Nazon C, Velay A, Radosavljevic M, Fafi-Kremer S, Paillard C. Coronavirus disease 2019 3 months after hematopoietic stem cell transplant: A pediatric case report. Pediatr Blood Cancer 2020; 67: e28545.
95	André N, Rouger-Gaudichon J, Brethon B, et al. COVID-19 in pediatric oncology from French pediatric oncology and hematology centers: High risk of severe forms? Pediatr Blood Cancer 2020; 67: e28392.
96	Revon-Riviere G, Soler C, Andrianarivony T, Fily S, André N. Favorable Outcome of COVID-19 Infection in a Pediatric Cancer Patient Receiving an Anti-PD-L1/Anti-CTLA-4 Combination. J Pediatr Hematol Oncol 2021; 43: e1045–6.
97	Sieni E, Pegoraro F, Casini T, et al. Favourable outcome of coronavirus disease 2019 in a 1-year-old girl with acute myeloid leukaemia and severe treatment-induced immunosuppression. Br J Haematol 2020; 189: e222–4.
98	Cesaro S, Compagno F, Zama D, et al. Screening for SARS-CoV-2 infection in pediatric oncology patients during the epidemic peak in Italy. Pediatr. Blood Cancer. 2020; 67: e28466.
99	de Rojas T, Pérez-Martínez A, Cela E, et al. COVID-19 infection in children and adolescents with cancer in Madrid. Pediatr Blood Cancer 2020; 67: e28397.
100	Yamamoto M, Akane Y, Igarashi K, Hori T. A SARS‐CoV‐2‐positive patient coincidentally diagnosed with B‐ALL. Pediatrics 2021. https://www.ncbi.nlm.nih.gov/pmc/articles/PMC8014849/.
101	Styczyński J, Balwierz W, Wachowiak J, et al. Epidemiology and prevention strategies of SARS-CoV-2 infection in pediatric hematology and oncology centers in Poland. Acta Haematol Pol 2020; 51: 253–7.
102	Al Yazidi LS, Al Rawas A, Wali Y. COVID-19 in Children With Cancers and Post-Hematopoietic Stem Cell Transplantation in Oman. J Pediatr Hematol Oncol 2021. https://journals.lww.com/jpho-online/Fulltext/2021/07000/COVID_19_in_Children_With_Cancers_and.38.aspx?casa_token=I59mlyB7xcsAAAAA:Opi-eoVo4e7WOx8DrqbcAAIHH4nxG2JTkYGo9FXsYvYijB8FBakip1vlu2FU0Q7ZqJQVPf0U5j7WnArDa5hIPL4.
103	Jarmoliński T, Matkowska-Kocjan A, Rosa M, et al. SARS-CoV-2 viral clearance during bone marrow aplasia after allogeneic hematopoietic stem cell transplantation-A case report. Pediatr Transplant 2021; 25: e13875.
104	Haroon A, Alnassani M, Aljurf M, et al. COVID - 19 post Hematopoietic Cell Transplant, a Report of 11 Cases from a Single Center. Mediterr J Hematol Infect Dis 2020; 12: e2020070.
105	Velasco Puyó P, Moreno L, Díaz de Heredia C, Rivière JG, Soler Palacín P. Tocilizumab in a child with acute lymphoblastic leukaemia and COVID-19-related cytokine release syndrome. An Pediatr 2020; 93: 132–3.
106	Vicent MG, Martinez AP, Trabazo Del Castillo M, et al. COVID-19 in pediatric hematopoietic stem cell transplantation: The experience of Spanish Group of Transplant (GETMON/GETH). Pediatr Blood Cancer 2020; 67: e28514.
107	Pérez-Heras I, Fernandez-Escobar V, Del Pozo-Carlavilla M, Díaz-Merchán R, Valerio-Alonso ME, Domínguez-Pinilla N. Two Cases of SARS-CoV-2 Infection in Pediatric Oncohematologic Patients in Spain. Pediatr Infect Dis J 2020; 39: 1040–2.
108	Pérez-Martinez A, Guerra-García P, Melgosa M, et al. Clinical outcome of SARS-CoV-2 infection in immunosuppressed children in Spain. Eur J Pediatr 2021; 180: 967–71.
109	Dantonello TM, Kartal-Kaess M, Aebi C, et al. SARS-CoV-2 Infection During Induction Chemotherapy in a Child With High-risk T-Cell Acute Lymphoblastic Leukemia. J Pediatr Hematol Oncol 2021; 43: e804–7.
110	El Dannan H, Al Hassani M, Ramsi M. Clinical course of COVID-19 among immunocompromised children: a clinical case series. BMJ Case Rep 2020; 13. DOI:10.1136/bcr-2020-237804.
111	Millen GC, Arnold R, Cazier J-B, et al. Severity of COVID-19 in children with cancer: Report from the United Kingdom Paediatric Coronavirus Cancer Monitoring Project. Br J Cancer 2021; 124: 754–9.
112	Agha R, Kojaoghlanian T, Avner JR. Initial Observations of COVID-19 in US Children. Hosp Pediatr 2020; 10: 902–5.
113	DeVine MN, Maxwell S, Haynes AS, MacBrayne CE, Boguniewicz J. Management of an Immunocompromised Pediatric Patient With Multiple Hospitalizations for Symptomatic COVID-19. J Pediatr Hematol Oncol 2020; published online Nov 23. DOI:10.1097/MPH.0000000000002014.
114	Field MT, Chapple A, Hoeppner C, et al. Care Coordination in a SARS-CoV-2-infected Child With Newly Diagnosed Medulloblastoma and Fanconi Anemia. J Pediatr Hematol Oncol 2021; 43: e972–4.
115	Smith VR, Whittle SB, Coleman RD, et al. Severe COVID-19 infection in a child receiving immunotherapy for cancer. Pediatr Blood Cancer 2021; 68: e28710.
116	Persaud Y, Shamoun M, Chitlur M, Des Rosier KJ, Taub JW. Childhood B-Cell Acute Lymphoblastic Leukemia Following SARS CoV-2 Infection: A Potential Second ‘Hit’ in Leukemogenesis. J Pediatr Hematol Oncol 2021; 43: e1241–3.
117	Truong TT, Ryutov A, Pandey U, et al. Persistent SARS-CoV-2 infection and increasing viral variants in children and young adults with impaired humoral immunity. medRxiv 2021; published online March 2. DOI:10.1101/2021.02.27.21252099.
118	Rossoff J, Patel AB, Muscat E, Kociolek LK, Muller WJ. Benign course of SARS-CoV-2 infection in a series of pediatric oncology patients. Pediatr Blood Cancer 2020; 67: e28504.
119	Stokes CL, Patel PA, Sabnis HS, Mitchell SG, Yildirim IB, Pauly MG. Severe COVID-19 disease in two pediatric oncology patients. Pediatr Blood Cancer 2020; 67: e28432.
120	Almassi N, Mulhall JP, Funt SA, Sheinfeld J. ‘Case of the Month’ from Memorial Sloan Kettering Cancer Center, New York, NY, USA: managing newly diagnosed metastatic testicular germ cell tumour in a COVID-19-positive patient. BJU Int 2020; 126: 333–5.
121	Offenbacher R, Fabish L, Baker A, Chou AJ, Loeb DM. Respiratory Failure in a Child With Pulmonary Metastatic Osteosarcoma and COVID-19. J Pediatr Hematol Oncol 2021; 43: e859–60.
122	Phillips L, Pavisic J, Kaur D, Dorrello NV, Broglie L, Hijiya N. Successful management of SARS-CoV-2 acute respiratory distress syndrome and newly diagnosed acute lymphoblastic leukemia. Blood Adv 2020; 4: 4358–61.
123	Boulad F, Kamboj M, Bouvier N, Mauguen A, Kung AL. COVID-19 in Children With Cancer in New York City. JAMA Oncol 2020; 6: 1459–60.
124	Kamdar KY, Kim TO, Doherty EE, et al. COVID-19 outcomes in a large pediatric hematology-oncology center in Houston, Texas. Pediatr Hematol Oncol 2021; : 1–14.
125	Wojciechowska M, Renke J, Irga-Jaworska N. COVID-19-related Gastrointestinal Bleeding in a Pediatric Patient With ALL. J Pediatr Hematol Oncol 2021; published online June 16. DOI:10.1097/MPH.0000000000002229.
126	Gadzińska J, Kuchar E, Matysiak M, Wanke-Rytt M, Kloc M, Kubiak JZ. A 10-Year-Old Girl With Late Acute Lymphoblastic Leukemia Recurrence Diagnosed With COVID-19 and Treated With Remdesivir. J Pediatr Hematol Oncol 2021; published online April 21. DOI:10.1097/MPH.0000000000002166.
127	Węcławek-Tompol J, Zakrzewska Z, Gryniewicz-Kwiatkowska O, et al. COVID-19 in pediatric cancer patients is associated with treatment interruptions but not with short-term mortality: a Polish national study. J Hematol Oncol 2021; 14: 163.
128	Patel PA, Lapp SA, Grubbs G, et al. Immune responses and therapeutic challenges in paediatric patients with new-onset acute myeloid leukaemia and concomitant COVID-19. Br J Haematol 2021; 194: 549–53.
129	Baka M, Michos A, Alexopoulou A, et al. COVID-19 among children with cancer in Greece (2020): Results from the Nationwide Registry of Childhood Hematological Malignancies and Solid Tumors (NARECHEM-ST). Pediatr Blood Cancer 2021; 68: e29079.
130	Hrusak O, Kalina T, Wolf J, et al. Flash survey on severe acute respiratory syndrome coronavirus-2 infections in paediatric patients on anticancer treatment. Eur J Cancer 2020; 132: 11–6.
131	Alfraij A, Bin Alamir AA, Al-Otaibi AM, et al. Characteristics and outcomes of coronavirus disease 2019 (COVID-19) in critically ill pediatric patients admitted to the intensive care unit: A multicenter retrospective cohort study. J Infect Public Health 2021; 14: 193–200.
132	Wood WA, Neuberg DS, Thompson JC, et al. Outcomes of patients with hematologic malignancies and COVID-19: a report from the ASH Research Collaborative Data Hub. Blood Adv 2020; 4: 5966–75.
